# Supplementary material for: A previously unknown cyclic alkanolamine and molecular ranking using the pair distribution function
Source: Acta Crystallogr B Struct Sci Cryst Eng Mater. 2021 Nov 17;77(Pt 6):986–95. doi: 10.1107/S2052520621010088 (PMC8662943; doi:10.1107/S2052520621010088)
Supplement: Supplementary file 2 [file b-77-00986-Isup2.rtv]

##############################################################################
###    CIF submission form for powder diffraction data (IUCr journals)     ###
###                                              Version 11 February 2005  ###
##############################################################################

# This is an electronic "form" for submitting powder diffraction data in CIF 
# format to an IUCr journal.  The data for each powder profile should be sent 
# as a separate file consisting of one data block.  The value of _pd_block_id 
# is used to associate each powder profile with a Rietveld refinement, since 
# it must match the value of _pd_block_diffractogram_id in the CIF used to 
# report the results of the refinement. The current version of the powder 
# CIF dictionary, which contains definitions of the terms starting _pd_,  
# may be obtained from http://www.iucr.org/iucr-top/cif/pd/index.html.  
# Note that the query marks '?' are significant as placeholders, and should 
# not be deleted where a data item is not given, UNLESS the accompanying data 
# name is also deleted. Lines should not exceed 80 characters in length.  The 
# comments following a hash symbol '#' may be deleted if wished.


data_profile1

_pd_block_id      'Glyolaldehyd_mit_Amoniakwasser'


loop_               
      _pd_proc_2theta             
      _pd_proc_intensity_net                   

-3E-4	695
0.0147	677
0.0297	662
0.0447	674
0.0597	667
0.0747	634
0.0897	659
0.1047	647
0.1197	718
0.1347	667
0.1497	673
0.1647	685
0.1797	686
0.1947	695
0.2097	667
0.2247	679
0.2397	694
0.2547	688
0.2697	684
0.2847	655
0.2997	674
0.3147	699
0.3297	674
0.3447	672
0.3597	686
0.3747	686
0.3897	671
0.4047	651
0.4197	657
0.4347	671
0.4497	685
0.4647	684
0.4797	680
0.4947	671
0.5097	665
0.5247	658
0.5397	626
0.5547	635
0.5697	687
0.5847	697
0.5997	692
0.6147	681
0.6297	691
0.6447	687
0.6597	677
0.6747	712
0.6897	720
0.7047	685
0.7197	638
0.7347	666
0.7497	701
0.7647	680
0.7797	682
0.7947	642
0.8097	645
0.8247	678
0.8397	708
0.8547	687
0.8697	715
0.8847	724
0.8997	710
0.9147	713
0.9297	737
0.9447	727
0.9597	687
0.9747	685
0.9897	728
1.0047	729
1.0197	685
1.0347	659
1.0497	651
1.0647	670
1.0797	663
1.0947	649
1.1097	748
1.1247	744
1.1397	719
1.1547	677
1.1697	729
1.1847	724
1.1997	721
1.2147	748
1.2297	710
1.2447	685
1.2597	700
1.2747	726
1.2897	734
1.3047	722
1.3197	751
1.3347	723
1.3497	762
1.3647	911
1.3797	1127
1.3947	1603
1.4097	2278
1.4247	3214
1.4397	4318
1.4547	5335
1.4697	6108
1.4847	7173
1.4997	8561
1.5147	9587
1.5297	10636
1.5447	11492
1.5597	12007
1.5747	13132
1.5897	14607
1.6047	15617
1.6197	16141
1.6347	17282
1.6497	18411
1.6647	18938
1.6797	19278
1.6947	20263
1.7097	21131
1.7247	21862
1.7397	22565
1.7547	23437
1.7697	24402
1.7847	24953
1.7997	25289
1.8147	26011
1.8297	27258
1.8447	28396
1.8597	29030
1.8747	29413
1.8897	29676
1.9047	30296
1.9197	31016
1.9347	31524
1.9497	32639
1.9647	33344
1.9797	33264
1.9947	33124
2.0097	34215
2.0247	34950
2.0397	35493
2.0547	36511
2.0697	36080
2.0847	37717
2.0997	38143
2.1147	37681
2.1297	39568
2.1447	40345
2.1597	40976
2.1747	42083
2.1897	41246
2.2047	41406
2.2197	42145
2.2347	41947
2.2497	43535
2.2647	43521
2.2797	44002
2.2947	43713
2.3097	43927
2.3247	43779
2.3397	43451
2.3547	43992
2.3697	44911
2.3847	45037
2.3997	44816
2.4147	45305
2.4297	47657
2.4447	48879
2.4597	47826
2.4747	48087
2.4897	47574
2.5047	47660
2.5197	50132
2.5347	48579
2.5497	48350
2.5647	49490
2.5797	49676
2.5947	48663
2.6097	48047
2.6247	49225
2.6397	48278
2.6547	50162
2.6697	49585
2.6847	51690
2.6997	52096
2.7147	51760
2.7297	50873
2.7447	53820
2.7597	51511
2.7747	54680
2.7897	54723
2.8047	53004
2.8197	53359
2.8347	55282
2.8497	54609
2.8647	56836
2.8797	55630
2.8947	54849
2.9097	54625
2.9247	58747
2.9397	58155
2.9547	57879
2.9697	59454
2.9847	59184
2.9997	62198
3.0147	58677
3.0297	61066
3.0447	61728
3.0597	60953
3.0747	61281
3.0897	62331
3.1047	63825
3.1197	62372
3.1347	64706
3.1497	65473
3.1647	66474
3.1797	66872
3.1947	67355
3.2097	69236
3.2247	69072
3.2397	69266
3.2547	67419
3.2697	69518
3.2847	69666
3.2997	67075
3.3147	70823
3.3297	70374
3.3447	69153
3.3597	69491
3.3747	70212
3.3897	70341
3.4047	68191
3.4197	71538
3.4347	69678
3.4497	68796
3.4647	72787
3.4797	71990
3.4947	73859
3.5097	71921
3.5247	73474
3.5397	74879
3.5547	73722
3.5697	74050
3.5847	75566
3.5997	72438
3.6147	74393
3.6297	74662
3.6447	72838
3.6597	75910
3.6747	77163
3.6897	74369
3.7047	75776
3.7197	78706
3.7347	77639
3.7497	75917
3.7647	78109
3.7797	79188
3.7947	78322
3.8097	78367
3.8247	74749
3.8397	80809
3.8547	76324
3.8697	80293
3.8847	75455
3.8997	77932
3.9147	76894
3.9297	78375
3.9447	76606
3.9597	73869
3.9747	74291
3.9897	78291
4.0047	78284
4.0197	77789
4.0347	75998
4.0497	79571
4.0647	80421
4.0797	76313
4.0947	76752
4.1097	75171
4.1247	74822
4.1397	78973
4.1547	76471
4.1697	81417
4.1847	81079
4.1997	77425
4.2147	81539
4.2297	77257
4.2447	82624
4.2597	78034
4.2747	81722
4.2897	76276
4.3047	77039
4.3197	78059
4.3347	74692
4.3497	77444
4.3647	81140
4.3797	77160
4.3947	80810
4.4097	80032
4.4247	78394
4.4397	77933
4.4547	81959
4.4697	81620
4.4847	79470
4.4997	75385
4.5147	78368
4.5297	80145
4.5447	79229
4.5597	80489
4.5747	81847
4.5897	80343
4.6047	79322
4.6197	78589
4.6347	82991
4.6497	78970
4.6647	78905
4.6797	77369
4.6947	79007
4.7097	81294
4.7247	79256
4.7397	80643
4.7547	82117
4.7697	82293
4.7847	80127
4.7997	80387
4.8147	78531
4.8297	84901
4.8447	83044
4.8597	84957
4.8747	81056
4.8897	81994
4.9047	79715
4.9197	80534
4.9347	79547
4.9497	84219
4.9647	80782
4.9797	81451
4.9947	82510
5.0097	80381
5.0247	79507
5.0397	81149
5.0547	84179
5.0697	82222
5.0847	79538
5.0997	80880
5.1147	80956
5.1297	82576
5.1447	79978
5.1597	81093
5.1747	79603
5.1897	79648
5.2047	79511
5.2197	81818
5.2347	81430
5.2497	83822
5.2647	81250
5.2797	82009
5.2947	85858
5.3097	84226
5.3247	84021
5.3397	84244
5.3547	82221
5.3697	84225
5.3847	81632
5.3997	79344
5.4147	83295
5.4297	81713
5.4447	82367
5.4597	81898
5.4747	82845
5.4897	84172
5.5047	84006
5.5197	85911
5.5347	84826
5.5497	85459
5.5647	84428
5.5797	85249
5.5947	83952
5.6097	85245
5.6247	86626
5.6397	87346
5.6547	86225
5.6697	87621
5.6847	88966
5.6997	84489
5.7147	83921
5.7297	83272
5.7447	83244
5.7597	83585
5.7747	83737
5.7897	86826
5.8047	85939
5.8197	84260
5.8347	83929
5.8497	85262
5.8647	87751
5.8797	88772
5.8947	86874
5.9097	86662
5.9247	87645
5.9397	84496
5.9547	82920
5.9697	84615
5.9847	86861
5.9997	86035
6.0147	85082
6.0297	84406
6.0447	83506
6.0597	83383
6.0747	83524
6.0897	82929
6.1047	84183
6.1197	85745
6.1347	85226
6.1497	86641
6.1647	87130
6.1797	87170
6.1947	89084
6.2097	89257
6.2247	88166
6.2397	87889
6.2547	87257
6.2697	85623
6.2847	85566
6.2997	86171
6.3147	87972
6.3297	89518
6.3447	87790
6.3597	88178
6.3747	87072
6.3897	85037
6.4047	87441
6.4197	88630
6.4347	86317
6.4497	87989
6.4647	88907
6.4797	87820
6.4947	90480
6.5097	86389
6.5247	83238
6.5397	84544
6.5547	84911
6.5697	83786
6.5847	84572
6.5997	81371
6.6147	84100
6.6297	85753
6.6447	88866
6.6597	86916
6.6747	86591
6.6897	87665
6.7047	86862
6.7197	86759
6.7347	84397
6.7497	86672
6.7647	88951
6.7797	85177
6.7947	87512
6.8097	87165
6.8247	91057
6.8397	87933
6.8547	85284
6.8697	85867
6.8847	87566
6.8997	86421
6.9147	85915
6.9297	88107
6.9447	86975
6.9597	86963
6.9747	92147
6.9897	86123
7.0047	89212
7.0197	89503
7.0347	84996
7.0497	89292
7.0647	89293
7.0797	86102
7.0947	92424
7.1097	87875
7.1247	85698
7.1397	86657
7.1547	90114
7.1697	86957
7.1847	87297
7.1997	87332
7.2147	88250
7.2297	86934
7.2447	90823
7.2597	87998
7.2747	90196
7.2897	93944
7.3047	89282
7.3197	85739
7.3347	91031
7.3497	94951
7.3647	95180
7.3797	93370
7.3947	94541
7.4097	93189
7.4247	87612
7.4397	95240
7.4547	92999
7.4697	90032
7.4847	93732
7.4997	94370
7.5147	94289
7.5297	92178
7.5447	94224
7.5597	90066
7.5747	90278
7.5897	92551
7.6047	94030
7.6197	92288
7.6347	94144
7.6497	91041
7.6647	91071
7.6797	93800
7.6947	90402
7.7097	92906
7.7247	95117
7.7397	92264
7.7547	90335
7.7697	92072
7.7847	93820
7.7997	90292
7.8147	91006
7.8297	92800
7.8447	91831
7.8597	92180
7.8747	96906
7.8897	95173
7.9047	94039
7.9197	92091
7.9347	91008
7.9497	91447
7.9647	94968
7.9797	96283
7.9947	93703
8.0097	93916
8.0247	92225
8.0397	92460
8.0547	94162
8.0697	96092
8.0847	94981
8.0997	92918
8.1147	92916
8.1297	93274
8.1447	93315
8.1597	94121
8.1747	94018
8.1897	94883
8.2047	92389
8.2197	91937
8.2347	92250
8.2497	93166
8.2647	93087
8.2797	89762
8.2947	90150
8.3097	91369
8.3247	91445
8.3397	92563
8.3547	91383
8.3697	90732
8.3847	92238
8.3997	90653
8.4147	90902
8.4297	91869
8.4447	91788
8.4597	92265
8.4747	90538
8.4897	92225
8.5047	93283
8.5197	91843
8.5347	91707
8.5497	92669
8.5647	92379
8.5797	93130
8.5947	95263
8.6097	94143
8.6247	96156
8.6397	95541
8.6547	93655
8.6697	93797
8.6847	92423
8.6997	93410
8.7147	92969
8.7297	92056
8.7447	94358
8.7597	94220
8.7747	92272
8.7897	90191
8.8047	90145
8.8197	93250
8.8347	92310
8.8497	94223
8.8647	93548
8.8797	91935
8.8947	94658
8.9097	93279
8.9247	93295
8.9397	93386
8.9547	91618
8.9697	89602
8.9847	91296
8.9997	93737
9.0147	92535
9.0297	93215
9.0447	91895
9.0597	91344
9.0747	93917
9.0897	89431
9.1047	92606
9.1197	96494
9.1347	89242
9.1497	94834
9.1647	92408
9.1797	87799
9.1947	89334
9.2097	92650
9.2247	92746
9.2397	92542
9.2547	92900
9.2697	92842
9.2847	95185
9.2997	91652
9.3147	94719
9.3297	91006
9.3447	90812
9.3597	90986
9.3747	94879
9.3897	92907
9.4047	97014
9.4197	92956
9.4347	94532
9.4497	92277
9.4647	92811
9.4797	93445
9.4947	95110
9.5097	92903
9.5247	92058
9.5397	94617
9.5547	95378
9.5697	94649
9.5847	93160
9.5997	95696
9.6147	93487
9.6297	91917
9.6447	91982
9.6597	94358
9.6747	96329
9.6897	92757
9.7047	93903
9.7197	91789
9.7347	91607
9.7497	92748
9.7647	94148
9.7797	92653
9.7947	93780
9.8097	92642
9.8247	91012
9.8397	94163
9.8547	94784
9.8697	92567
9.8847	91914
9.8997	92703
9.9147	93737
9.9297	93370
9.9447	94011
9.9597	94048
9.9747	92274
9.9897	92450
10.0047	92856
10.0197	93175
10.0347	94208
10.0497	93487
10.0647	94242
10.0797	95851
10.0947	94261
10.1097	94907
10.1247	95110
10.1397	94209
10.1547	95544
10.1697	95249
10.1847	96320
10.1997	94031
10.2147	93475
10.2297	93729
10.2447	91900
10.2597	91465
10.2747	91650
10.2897	93553
10.3047	93160
10.3197	91289
10.3347	92348
10.3497	93701
10.3647	91289
10.3797	92643
10.3947	92199
10.4097	93148
10.4247	93809
10.4397	94597
10.4547	94352
10.4697	93804
10.4847	92136
10.4997	94073
10.5147	92967
10.5297	94081
10.5447	92729
10.5597	93177
10.5747	95780
10.5897	90690
10.6047	95612
10.6197	93003
10.6347	95805
10.6497	94006
10.6647	92278
10.6797	91823
10.6947	92875
10.7097	91794
10.7247	92570
10.7397	96516
10.7547	94696
10.7697	92028
10.7847	95730
10.7997	93310
10.8147	90997
10.8297	95943
10.8447	96330
10.8597	99084
10.8747	91165
10.8897	94654
10.9047	97209
10.9197	93523
10.9347	90487
10.9497	92979
10.9647	94977
10.9797	97514
10.9947	97613
11.0097	96724
11.0247	94741
11.0397	93557
11.0547	95407
11.0697	99590
11.0847	98827
11.0997	94038
11.1147	96954
11.1297	95266
11.1447	95099
11.1597	96834
11.1747	97337
11.1897	93307
11.2047	92836
11.2197	97233
11.2347	99616
11.2497	98023
11.2647	97111
11.2797	99319
11.2947	100740
11.3097	100960
11.3247	102003
11.3397	102419
11.3547	103862
11.3697	99952
11.3847	100963
11.3997	97738
11.4147	98382
11.4297	99484
11.4447	98737
11.4597	97405
11.4747	98896
11.4897	98492
11.5047	98702
11.5197	99464
11.5347	100091
11.5497	99395
11.5647	99320
11.5797	98608
11.5947	99232
11.6097	97417
11.6247	97249
11.6397	100087
11.6547	100360
11.6697	99846
11.6847	100998
11.6997	102580
11.7147	101707
11.7297	97154
11.7447	99457
11.7597	101125
11.7747	99886
11.7897	100089
11.8047	99813
11.8197	97560
11.8347	98569
11.8497	98787
11.8647	98879
11.8797	99525
11.8947	97775
11.9097	98679
11.9247	98501
11.9397	97882
11.9547	99794
11.9697	100339
11.9847	97775
11.9997	96901
12.0147	98770
12.0297	96842
12.0447	97543
12.0597	100183
12.0747	99698
12.0897	102154
12.1047	102327
12.1197	100097
12.1347	99366
12.1497	98208
12.1647	101527
12.1797	101660
12.1947	101411
12.2097	101092
12.2247	98670
12.2397	95406
12.2547	96753
12.2697	99832
12.2847	100143
12.2997	99097
12.3147	100132
12.3297	100052
12.3447	99237
12.3597	102981
12.3747	102223
12.3897	100810
12.4047	104040
12.4197	102455
12.4347	105668
12.4497	105344
12.4647	109281
12.4797	110165
12.4947	111974
12.5097	112867
12.5247	113902
12.5397	116071
12.5547	117642
12.5697	123532
12.5847	124582
12.5997	122472
12.6147	125975
12.6297	130687
12.6447	142896
12.6597	147860
12.6747	152201
12.6897	159803
12.7047	161492
12.7197	177853
12.7347	185586
12.7497	194993
12.7647	218242
12.7797	225197
12.7947	254914
12.8097	274111
12.8247	287934
12.8397	313714
12.8547	351953
12.8697	386397
12.8847	422875
12.8997	479316
12.9147	557139
12.9297	637871
12.9447	713869
12.9597	871299
12.9747	1.09842E6
12.9897	1.25098E6
13.0047	1.36296E6
13.0197	1.2685E6
13.0347	1.16825E6
13.0497	962984
13.0647	613053
13.0797	280195
13.0947	117203
13.1097	102378
13.1247	98615
13.1397	96292
13.1547	100208
13.1697	101085
13.1847	96767
13.1997	99660
13.2147	100603
13.2297	103502
13.2447	103250
13.2597	98260
13.2747	99384
13.2897	98475
13.3047	101361
13.3197	100732
13.3347	99173
13.3497	100573
13.3647	100021
13.3797	96864
13.3947	100699
13.4097	102010
13.4247	95023
13.4397	101548
13.4547	98099
13.4697	95728
13.4847	96833
13.4997	101667
13.5147	98029
13.5297	97774
13.5447	99557
13.5597	103968
13.5747	102360
13.5897	102335
13.6047	97625
13.6197	101872
13.6347	98579
13.6497	99643
13.6647	95594
13.6797	101845
13.6947	96772
13.7097	95255
13.7247	97753
13.7397	95454
13.7547	96981
13.7697	94855
13.7847	99433
13.7997	97796
13.8147	97451
13.8297	98879
13.8447	97144
13.8597	98125
13.8747	97057
13.8897	97336
13.9047	100659
13.9197	96895
13.9347	93525
13.9497	95888
13.9647	96748
13.9797	101392
13.9947	100231
14.0097	99415
14.0247	96430
14.0397	101469
14.0547	100126
14.0697	101902
14.0847	100082
14.0997	102642
14.1147	104812
14.1297	104496
14.1447	103346
14.1597	109973
14.1747	110195
14.1897	106787
14.2047	108759
14.2197	113052
14.2347	115728
14.2497	123084
14.2647	121374
14.2797	125706
14.2947	127074
14.3097	137697
14.3247	137716
14.3397	141302
14.3547	148173
14.3697	158352
14.3847	166136
14.3997	180707
14.4147	194263
14.4297	213639
14.4447	228655
14.4597	254736
14.4747	275147
14.4897	319194
14.5047	370076
14.5197	420633
14.5347	510814
14.5497	634517
14.5647	704577
14.5797	763113
14.5947	703626
14.6097	628793
14.6247	458157
14.6397	271287
14.6547	155355
14.6697	113444
14.6847	104235
14.6997	104768
14.7147	105830
14.7297	102773
14.7447	103398
14.7597	107039
14.7747	108214
14.7897	109140
14.8047	113590
14.8197	117173
14.8347	114998
14.8497	120510
14.8647	121579
14.8797	132079
14.8947	138048
14.9097	145748
14.9247	148019
14.9397	150502
14.9547	134967
14.9697	129817
14.9847	116976
14.9997	107754
15.0147	99009
15.0297	94770
15.0447	95516
15.0597	98993
15.0747	99840
15.0897	98254
15.1047	101182
15.1197	102196
15.1347	100714
15.1497	99030
15.1647	99055
15.1797	100530
15.1947	99477
15.2097	100114
15.2247	103040
15.2397	98909
15.2547	96807
15.2697	99260
15.2847	98969
15.2997	98873
15.3147	97270
15.3297	97891
15.3447	101340
15.3597	101928
15.3747	100739
15.3897	100230
15.4047	99214
15.4197	98845
15.4347	99419
15.4497	101041
15.4647	100570
15.4797	102586
15.4947	105397
15.5097	103045
15.5247	101369
15.5397	103511
15.5547	100663
15.5697	102937
15.5847	101496
15.5997	103353
15.6147	99908
15.6297	104248
15.6447	102120
15.6597	100091
15.6747	106215
15.6897	102614
15.7047	103465
15.7197	102784
15.7347	104319
15.7497	103287
15.7647	106044
15.7797	102831
15.7947	103642
15.8097	102664
15.8247	104879
15.8397	103828
15.8547	100024
15.8697	100800
15.8847	100804
15.8997	107227
15.9147	102848
15.9297	102528
15.9447	104709
15.9597	103494
15.9747	101865
15.9897	104706
16.0047	102501
16.0197	101788
16.0347	102505
16.0497	107683
16.0647	107048
16.0797	105517
16.0947	106875
16.1097	107976
16.1247	103701
16.1397	107725
16.1547	106388
16.1697	103204
16.1847	108397
16.1997	102252
16.2147	102161
16.2297	101829
16.2447	106422
16.2597	105288
16.2747	107240
16.2897	102337
16.3047	111261
16.3197	104223
16.3347	104329
16.3497	105204
16.3647	107170
16.3797	109303
16.3947	109675
16.4097	108664
16.4247	110150
16.4397	108981
16.4547	105473
16.4697	109572
16.4847	109840
16.4997	105083
16.5147	106879
16.5297	107105
16.5447	107424
16.5597	108925
16.5747	107865
16.5897	112020
16.6047	109051
16.6197	109617
16.6347	109752
16.6497	110099
16.6647	107767
16.6797	109262
16.6947	108977
16.7097	110441
16.7247	109613
16.7397	110835
16.7547	110492
16.7697	110226
16.7847	108579
16.7997	109574
16.8147	110710
16.8297	111487
16.8447	115060
16.8597	109481
16.8747	107575
16.8897	108382
16.9047	110702
16.9197	107784
16.9347	108726
16.9497	115106
16.9647	114920
16.9797	110785
16.9947	112242
17.0097	112974
17.0247	114097
17.0397	115153
17.0547	118127
17.0697	115379
17.0847	111685
17.0997	111880
17.1147	115605
17.1297	116237
17.1447	112912
17.1597	113655
17.1747	113043
17.1897	114037
17.2047	113501
17.2197	111961
17.2347	117951
17.2497	118478
17.2647	114580
17.2797	113623
17.2947	114688
17.3097	115315
17.3247	118031
17.3397	118300
17.3547	115027
17.3697	113618
17.3847	117070
17.3997	115653
17.4147	112903
17.4297	113811
17.4447	114950
17.4597	115720
17.4747	116156
17.4897	115645
17.5047	115525
17.5197	115236
17.5347	115437
17.5497	117877
17.5647	120405
17.5797	115366
17.5947	115638
17.6097	120173
17.6247	118925
17.6397	116937
17.6547	121756
17.6697	120795
17.6847	116051
17.6997	114041
17.7147	118658
17.7297	118713
17.7447	119540
17.7597	117850
17.7747	116801
17.7897	117684
17.8047	115617
17.8197	124079
17.8347	121020
17.8497	120803
17.8647	118944
17.8797	119801
17.8947	119944
17.9097	119836
17.9247	122615
17.9397	128784
17.9547	125986
17.9697	129589
17.9847	125914
17.9997	126986
18.0147	130080
18.0297	134564
18.0447	143584
18.0597	143307
18.0747	145138
18.0897	148517
18.1047	157387
18.1197	161154
18.1347	179318
18.1497	203069
18.1647	216178
18.1797	226820
18.1947	230384
18.2097	223279
18.2247	210466
18.2397	187462
18.2547	150382
18.2697	127365
18.2847	120096
18.2997	120294
18.3147	114389
18.3297	111245
18.3447	113901
18.3597	111537
18.3747	111888
18.3897	113216
18.4047	110370
18.4197	114963
18.4347	114756
18.4497	114954
18.4647	113403
18.4797	114094
18.4947	112851
18.5097	114069
18.5247	113470
18.5397	113146
18.5547	111122
18.5697	113234
18.5847	112759
18.5997	113617
18.6147	114135
18.6297	110214
18.6447	109812
18.6597	111990
18.6747	112317
18.6897	111709
18.7047	113731
18.7197	112389
18.7347	111605
18.7497	113955
18.7647	113380
18.7797	111523
18.7947	112148
18.8097	111099
18.8247	110776
18.8397	113329
18.8547	113703
18.8697	117107
18.8847	115688
18.8997	112870
18.9147	111510
18.9297	114243
18.9447	115118
18.9597	116508
18.9747	118331
18.9897	116625
19.0047	116475
19.0197	115162
19.0347	117821
19.0497	118690
19.0647	117968
19.0797	116239
19.0947	113066
19.1097	116208
19.1247	122887
19.1397	126442
19.1547	123499
19.1697	126125
19.1847	133300
19.1997	135285
19.2147	139680
19.2297	152721
19.2447	158700
19.2597	167706
19.2747	184610
19.2897	205124
19.3047	219801
19.3197	232712
19.3347	269012
19.3497	309349
19.3647	344838
19.3797	384873
19.3947	451920
19.4097	548632
19.4247	622188
19.4397	700350
19.4547	858299
19.4697	995474
19.4847	1.19163E6
19.4997	1.44117E6
19.5147	1.73671E6
19.5297	2.10329E6
19.5447	2.55429E6
19.5597	3.37521E6
19.5747	4.33581E6
19.5897	5.38547E6
19.6047	6.14283E6
19.6197	6.55932E6
19.6347	6.32028E6
19.6497	5.1602E6
19.6647	4.13776E6
19.6797	2.58047E6
19.6947	1.29831E6
19.7097	472216
19.7247	197362
19.7397	152818
19.7547	138357
19.7697	128053
19.7847	125159
19.7997	128542
19.8147	127505
19.8297	127004
19.8447	126247
19.8597	119857
19.8747	121124
19.8897	127383
19.9047	129596
19.9197	125545
19.9347	127754
19.9497	129201
19.9647	127369
19.9797	124407
19.9947	124903
20.0097	126245
20.0247	125925
20.0397	124928
20.0547	125352
20.0697	126211
20.0847	125110
20.0997	123105
20.1147	123327
20.1297	125760
20.1447	127687
20.1597	128093
20.1747	126646
20.1897	124466
20.2047	124361
20.2197	124506
20.2347	124595
20.2497	126289
20.2647	126365
20.2797	123768
20.2947	121950
20.3097	124367
20.3247	124701
20.3397	124180
20.3547	126195
20.3697	123339
20.3847	126693
20.3997	125846
20.4147	123091
20.4297	127223
20.4447	127339
20.4597	127723
20.4747	129743
20.4897	125508
20.5047	124699
20.5197	125842
20.5347	122994
20.5497	126960
20.5647	126230
20.5797	126031
20.5947	123923
20.6097	122948
20.6247	121929
20.6397	120609
20.6547	120216
20.6697	120894
20.6847	120809
20.6997	119678
20.7147	119937
20.7297	124701
20.7447	127167
20.7597	123785
20.7747	124160
20.7897	121929
20.8047	120013
20.8197	126083
20.8347	122462
20.8497	121423
20.8647	122597
20.8797	123661
20.8947	120197
20.9097	119220
20.9247	120999
20.9397	118291
20.9547	122583
20.9697	120222
20.9847	125759
20.9997	125418
21.0147	123927
21.0297	120237
21.0447	126745
21.0597	121500
21.0747	127089
21.0897	126189
21.1047	122229
21.1197	122719
21.1347	124212
21.1497	122448
21.1647	126396
21.1797	122813
21.1947	120626
21.2097	119396
21.2247	126652
21.2397	125375
21.2547	122144
21.2697	125447
21.2847	123577
21.2997	129414
21.3147	120196
21.3297	124152
21.3447	124594
21.3597	122268
21.3747	122060
21.3897	123031
21.4047	125185
21.4197	121869
21.4347	125927
21.4497	125782
21.4647	127343
21.4797	127260
21.4947	127167
21.5097	129747
21.5247	127689
21.5397	127356
21.5547	122515
21.5697	125877
21.5847	126102
21.5997	119965
21.6147	127035
21.6297	123981
21.6447	121577
21.6597	121902
21.6747	123626
21.6897	122599
21.7047	118190
21.7197	124189
21.7347	120149
21.7497	118351
21.7647	124796
21.7797	124170
21.7947	127906
21.8097	123652
21.8247	125733
21.8397	127323
21.8547	125827
21.8697	125354
21.8847	129007
21.8997	124019
21.9147	126978
21.9297	126142
21.9447	123231
21.9597	128415
21.9747	129914
21.9897	125367
22.0047	127407
22.0197	131768
22.0347	130930
22.0497	128185
22.0647	130056
22.0797	131713
22.0947	130582
22.1097	129857
22.1247	123584
22.1397	134120
22.1547	126013
22.1697	133340
22.1847	123609
22.1997	127808
22.2147	126810
22.2297	129253
22.2447	125387
22.2597	121400
22.2747	120973
22.2897	128876
22.3047	128616
22.3197	126383
22.3347	123212
22.3497	129865
22.3647	130897
22.3797	124027
22.3947	124504
22.4097	121683
22.4247	121023
22.4397	128605
22.4547	122401
22.4697	130528
22.4847	131365
22.4997	125002
22.5147	130243
22.5297	123298
22.5447	131046
22.5597	123736
22.5747	129443
22.5897	121578
22.6047	122837
22.6197	124022
22.6347	118448
22.6497	122191
22.6647	128491
22.6797	122700
22.6947	127341
22.7097	127105
22.7247	124204
22.7397	122770
22.7547	129074
22.7697	128667
22.7847	124815
22.7997	117754
22.8147	122328
22.8297	125618
22.8447	123565
22.8597	126426
22.8747	127966
22.8897	125315
22.9047	123316
22.9197	122361
22.9347	128927
22.9497	122336
22.9647	121573
22.9797	120408
22.9947	123228
23.0097	126239
23.0247	124413
23.0397	126832
23.0547	130720
23.0697	131858
23.0847	130458
23.0997	135201
23.1147	134577
23.1297	148331
23.1447	151075
23.1597	164182
23.1747	165371
23.1897	178271
23.2047	187115
23.2197	206212
23.2347	226072
23.2497	266801
23.2647	287856
23.2797	335350
23.2947	397382
23.3097	462835
23.3247	552648
23.3397	707115
23.3547	935262
23.3697	1.14438E6
23.3847	1.30951E6
23.3997	1.4629E6
23.4147	1.46426E6
23.4297	1.37625E6
23.4447	1.13095E6
23.4597	864088
23.4747	571667
23.4897	329455
23.5047	181091
23.5197	137114
23.5347	126345
23.5497	126410
23.5647	120946
23.5797	121695
23.5947	126625
23.6097	123454
23.6247	122569
23.6397	123397
23.6547	120580
23.6697	123051
23.6847	118587
23.6997	115162
23.7147	120631
23.7297	118604
23.7447	118834
23.7597	118111
23.7747	118696
23.7897	120057
23.8047	120231
23.8197	122562
23.8347	120968
23.8497	121441
23.8647	120429
23.8797	121804
23.8947	119489
23.9097	121326
23.9247	123273
23.9397	122873
23.9547	121504
23.9697	123115
23.9847	124233
23.9997	118405
24.0147	117628
24.0297	116694
24.0447	115918
24.0597	116062
24.0747	115767
24.0897	120829
24.1047	119210
24.1197	116322
24.1347	116333
24.1497	118268
24.1647	120641
24.1797	121485
24.1947	118831
24.2097	118594
24.2247	120265
24.2397	115603
24.2547	113527
24.2697	115587
24.2847	117921
24.2997	116670
24.3147	115345
24.3297	113996
24.3447	113213
24.3597	113495
24.3747	113305
24.3897	111921
24.4047	113263
24.4197	115418
24.4347	115088
24.4497	116587
24.4647	116168
24.4797	115831
24.4947	118245
24.5097	118505
24.5247	117670
24.5397	117590
24.5547	116355
24.5697	113661
24.5847	112761
24.5997	113402
24.6147	116192
24.6297	118516
24.6447	116149
24.6597	116529
24.6747	114984
24.6897	111357
24.7047	113923
24.7197	115349
24.7347	112480
24.7497	114282
24.7647	115688
24.7797	113892
24.7947	116707
24.8097	112002
24.8247	108302
24.8397	109960
24.8547	109715
24.8697	108811
24.8847	109874
24.8997	104888
24.9147	108562
24.9297	110854
24.9447	114350
24.9597	111156
24.9747	111064
24.9897	112592
25.0047	111325
25.0197	110912
25.0347	107922
25.0497	110869
25.0647	113107
25.0797	108424
25.0947	110861
25.1097	110740
25.1247	115910
25.1397	111607
25.1547	108364
25.1697	109268
25.1847	111121
25.1997	109490
25.2147	109239
25.2297	112132
25.2447	111066
25.2597	111376
25.2747	118789
25.2897	112930
25.3047	119480
25.3197	121379
25.3347	118450
25.3497	129810
25.3647	136703
25.3797	139357
25.3947	158988
25.4097	167399
25.4247	182876
25.4397	208224
25.4547	245022
25.4697	272754
25.4847	317256
25.4997	371983
25.5147	459624
25.5297	552735
25.5447	718023
25.5597	895776
25.5747	1.20832E6
25.5897	1.60783E6
25.6047	1.82654E6
25.6197	1.89369E6
25.6347	2.09054E6
25.6497	2.02797E6
25.6647	1.74238E6
25.6797	1.30279E6
25.6947	877081
25.7097	468730
25.7247	213969
25.7397	142522
25.7547	124874
25.7697	117710
25.7847	123732
25.7997	126069
25.8147	128016
25.8297	128430
25.8447	136279
25.8597	135241
25.8747	144318
25.8897	159257
25.9047	175294
25.9197	186532
25.9347	209925
25.9497	230942
25.9647	277010
25.9797	353245
25.9947	423715
26.0097	527816
26.0247	608367
26.0397	634674
26.0547	640210
26.0697	615801
26.0847	556156
26.0997	459083
26.1147	386165
26.1297	335286
26.1447	319444
26.1597	365688
26.1747	477553
26.1897	583444
26.2047	669473
26.2197	720664
26.2347	751818
26.2497	743895
26.2647	688830
26.2797	578363
26.2947	431039
26.3097	303295
26.3247	190581
26.3397	127437
26.3547	111387
26.3697	110372
26.3847	108449
26.3997	106039
26.4147	105893
26.4297	106113
26.4447	105760
26.4597	106236
26.4747	106430
26.4897	106674
26.5047	103715
26.5197	103403
26.5347	103626
26.5497	104316
26.5647	103199
26.5797	99226
26.5947	99797
26.6097	101213
26.6247	101587
26.6397	102205
26.6547	100831
26.6697	100718
26.6847	101629
26.6997	99127
26.7147	99410
26.7297	100648
26.7447	101017
26.7597	102316
26.7747	100419
26.7897	102844
26.8047	105161
26.8197	104637
26.8347	106786
26.8497	110383
26.8647	112692
26.8797	118163
26.8947	126232
26.9097	132593
26.9247	144928
26.9397	155017
26.9547	166476
26.9697	189265
26.9847	216583
26.9997	260916
27.0147	315319
27.0297	381821
27.0447	472489
27.0597	540536
27.0747	577697
27.0897	574712
27.1047	538901
27.1197	479538
27.1347	388966
27.1497	315349
27.1647	237557
27.1797	187061
27.1947	192835
27.2097	217966
27.2247	254164
27.2397	282214
27.2547	297036
27.2697	296228
27.2847	287802
27.2997	268237
27.3147	224662
27.3297	186243
27.3447	142407
27.3597	108312
27.3747	98922
27.3897	93026
27.4047	95509
27.4197	98481
27.4347	90329
27.4497	96566
27.4647	93710
27.4797	89457
27.4947	89724
27.5097	93379
27.5247	93718
27.5397	93104
27.5547	93545
27.5697	92961
27.5847	95380
27.5997	91967
27.6147	94688
27.6297	90149
27.6447	90464
27.6597	90727
27.6747	94402
27.6897	92294
27.7047	95962
27.7197	91193
27.7347	93592
27.7497	91948
27.7647	91311
27.7797	91521
27.7947	93168
27.8097	90366
27.8247	89729
27.8397	92167
27.8547	93464
27.8697	92618
27.8847	90741
27.8997	92513
27.9147	90353
27.9297	89144
27.9447	89096
27.9597	91594
27.9747	92959
27.9897	89305
28.0047	90642
28.0197	88496
28.0347	87918
28.0497	88912
28.0647	90125
28.0797	88560
28.0947	89803
28.1097	88472
28.1247	87039
28.1397	90245
28.1547	90463
28.1697	87814
28.1847	87304
28.1997	88275
28.2147	88468
28.2297	87595
28.2447	88176
28.2597	88415
28.2747	86990
28.2897	87028
28.3047	87236
28.3197	87358
28.3347	88626
28.3497	87723
28.3647	87804
28.3797	89684
28.3947	88648
28.4097	89823
28.4247	90567
28.4397	90120
28.4547	92428
28.4697	93614
28.4847	96942
28.4997	97749
28.5147	100333
28.5297	105027
28.5447	108354
28.5597	115887
28.5747	126435
28.5897	143047
28.6047	163298
28.6197	188301
28.6347	226598
28.6497	267151
28.6647	285894
28.6797	303993
28.6947	303851
28.7097	291164
28.7247	258875
28.7397	217380
28.7547	171950
28.7697	129117
28.7847	98394
28.7997	88822
28.8147	84934
28.8297	85105
28.8447	83767
28.8597	84326
28.8747	85966
28.8897	81065
28.9047	85071
28.9197	83205
28.9347	85210
28.9497	83592
28.9647	82038
28.9797	81947
28.9947	82092
29.0097	81812
29.0247	81832
29.0397	84730
29.0547	82992
29.0697	80539
29.0847	83673
29.0997	82556
29.1147	79977
29.1297	84448
29.1447	84784
29.1597	87850
29.1747	80616
29.1897	83478
29.2047	86461
29.2197	83532
29.2347	80964
29.2497	84268
29.2647	87705
29.2797	91631
29.2947	93984
29.3097	95927
29.3247	98010
29.3397	102447
29.3547	111551
29.3697	127343
29.3847	142799
29.3997	153458
29.4147	173013
29.4297	184650
29.4447	192104
29.4597	196015
29.4747	184054
29.4897	160603
29.5047	138751
29.5197	122627
29.5347	105686
29.5497	89391
29.5647	84402
29.5797	85030
29.5947	85201
29.6097	85842
29.6247	86447
29.6397	86949
29.6547	87851
29.6697	84495
29.6847	85241
29.6997	82708
29.7147	83140
29.7297	84627
29.7447	84338
29.7597	83163
29.7747	84675
29.7897	84887
29.8047	85993
29.8197	87668
29.8347	89978
29.8497	91861
29.8647	94707
29.8797	98662
29.8947	105096
29.9097	110885
29.9247	123831
29.9397	143573
29.9547	159094
29.9697	171412
29.9847	183124
29.9997	190761
30.0147	189008
30.0297	175158
30.0447	170689
30.0597	168310
30.0747	169370
30.0897	186452
30.1047	215992
30.1197	243967
30.1347	274856
30.1497	291778
30.1647	291984
30.1797	278355
30.1947	245569
30.2097	212126
30.2247	173308
30.2397	132633
30.2547	104116
30.2697	87358
30.2847	79901
30.2997	78330
30.3147	79821
30.3297	77890
30.3447	78289
30.3597	80200
30.3747	79757
30.3897	81929
30.4047	82295
30.4197	79646
30.4347	78819
30.4497	78102
30.4647	80703
30.4797	80420
30.4947	80201
30.5097	79697
30.5247	77893
30.5397	75454
30.5547	75996
30.5697	78071
30.5847	78038
30.5997	77190
30.6147	77558
30.6297	77266
30.6447	76551
30.6597	78812
30.6747	77735
30.6897	76362
30.7047	77979
30.7197	75713
30.7347	77469
30.7497	76371
30.7647	78581
30.7797	78290
30.7947	78412
30.8097	77071
30.8247	76801
30.8397	77471
30.8547	76953
30.8697	78466
30.8847	77213
30.8997	74064
30.9147	73065
30.9297	73479
30.9447	77683
30.9597	77555
30.9747	76334
30.9897	75496
31.0047	72922
31.0197	75932
31.0347	73782
31.0497	73335
31.0647	76455
31.0797	73007
31.0947	77838
31.1097	76198
31.1247	74587
31.1397	75097
31.1547	75681
31.1697	74352
31.1847	72756
31.1997	73657
31.2147	75063
31.2297	74791
31.2447	73995
31.2597	75302
31.2747	76479
31.2897	72937
31.3047	73370
31.3197	71742
31.3347	75179
31.3497	75421
31.3647	74992
31.3797	74370
31.3947	71284
31.4097	73065
31.4247	72201
31.4397	71177
31.4547	73963
31.4697	75484
31.4847	71756
31.4997	73485
31.5147	74100
31.5297	77187
31.5447	76388
31.5597	72795
31.5747	73706
31.5897	73000
31.6047	74700
31.6197	74541
31.6347	72535
31.6497	73794
31.6647	73603
31.6797	71081
31.6947	74363
31.7097	75332
31.7247	70446
31.7397	74443
31.7547	71813
31.7697	70063
31.7847	71424
31.7997	74471
31.8147	71394
31.8297	71575
31.8447	72950
31.8597	76333
31.8747	74731
31.8897	74350
31.9047	71109
31.9197	73959
31.9347	71348
31.9497	73033
31.9647	70020
31.9797	73973
31.9947	70953
32.0097	70118
32.0247	71704
32.0397	70017
32.0547	72130
32.0697	71819
32.0847	77020
32.0997	77094
32.1147	79893
32.1297	84950
32.1447	88480
32.1597	95890
32.1747	104850
32.1897	119660
32.2047	140160
32.2197	162012
32.2347	196697
32.2497	255532
32.2647	328774
32.2797	433207
32.2947	504723
32.3097	547872
32.3247	548241
32.3397	555132
32.3547	516701
32.3697	466182
32.3847	371880
32.3997	273964
32.4147	187266
32.4297	118166
32.4447	81834
32.4597	75698
32.4747	72868
32.4897	69725
32.5047	69052
32.5197	70080
32.5347	70076
32.5497	72909
32.5647	69899
32.5797	69855
32.5947	69007
32.6097	70865
32.6247	68259
32.6397	65880
32.6547	66801
32.6697	68653
32.6847	67594
32.6997	67886
32.7147	67278
32.7297	68877
32.7447	67605
32.7597	66545
32.7747	65297
32.7897	67598
32.8047	68389
32.8197	67496
32.8347	67545
32.8497	68061
32.8647	66271
32.8797	69234
32.8947	66255
32.9097	68132
32.9247	68159
32.9397	66053
32.9547	67622
32.9697	68031
32.9847	67567
32.9997	68191
33.0147	68845
33.0297	65848
33.0447	65403
33.0597	67747
33.0747	67007
33.0897	66398
33.1047	68186
33.1197	69223
33.1347	66417
33.1497	67355
33.1647	65853
33.1797	67706
33.1947	65855
33.2097	65761
33.2247	65036
33.2397	67416
33.2547	63941
33.2697	66939
33.2847	66994
33.2997	67907
33.3147	65893
33.3297	64238
33.3447	64230
33.3597	66592
33.3747	66838
33.3897	65418
33.4047	67565
33.4197	68648
33.4347	67780
33.4497	66127
33.4647	65629
33.4797	66411
33.4947	66307
33.5097	67057
33.5247	68410
33.5397	65845
33.5547	64628
33.5697	66159
33.5847	65647
33.5997	65653
33.6147	64556
33.6297	65312
33.6447	67530
33.6597	67649
33.6747	66603
33.6897	66653
33.7047	65260
33.7197	65334
33.7347	65605
33.7497	66878
33.7647	66662
33.7797	68007
33.7947	69368
33.8097	68033
33.8247	66683
33.8397	68018
33.8547	66204
33.8697	67418
33.8847	66708
33.8997	67968
33.9147	65750
33.9297	68063
33.9447	67137
33.9597	65343
33.9747	69497
33.9897	66949
34.0047	68007
34.0197	67122
34.0347	68630
34.0497	67433
34.0647	69541
34.0797	67500
34.0947	69257
34.1097	69731
34.1247	72353
34.1397	72832
34.1547	73256
34.1697	77571
34.1847	83214
34.1997	96567
34.2147	102132
34.2297	117525
34.2447	140384
34.2597	167599
34.2747	206985
34.2897	276099
34.3047	349989
34.3197	425185
34.3347	492338
34.3497	560576
34.3647	585383
34.3797	566692
34.3947	527904
34.4097	465280
34.4247	369698
34.4397	305509
34.4547	228768
34.4697	164703
34.4847	128267
34.4997	105986
34.5147	98559
34.5297	92512
34.5447	90683
34.5597	83592
34.5747	78585
34.5897	70046
34.6047	71659
34.6197	66632
34.6347	66902
34.6497	67090
34.6647	68348
34.6797	68839
34.6947	69378
34.7097	68964
34.7247	70280
34.7397	70147
34.7547	68093
34.7697	71433
34.7847	73483
34.7997	72252
34.8147	74254
34.8297	75514
34.8447	76724
34.8597	77737
34.8747	76293
34.8897	77216
34.9047	74001
34.9197	72660
34.9347	70285
34.9497	68957
34.9647	66802
34.9797	66901
34.9947	66655
35.0097	67425
35.0247	67103
35.0397	67056
35.0547	66731
35.0697	66208
35.0847	65015
35.0997	65775
35.1147	66796
35.1297	67225
35.1447	68847
35.1597	65471
35.1747	64672
35.1897	64828
35.2047	66167
35.2197	64210
35.2347	64492
35.2497	68354
35.2647	68156
35.2797	65781
35.2947	66642
35.3097	66710
35.3247	67174
35.3397	67769
35.3547	69217
35.3697	67547
35.3847	65651
35.3997	65855
35.4147	67739
35.4297	68344
35.4447	66080
35.4597	66406
35.4747	66038
35.4897	66628
35.5047	65965
35.5197	64820
35.5347	68268
35.5497	68459
35.5647	65972
35.5797	65264
35.5947	66448
35.6097	67002
35.6247	68000
35.6397	67912
35.6547	66198
35.6697	65375
35.6847	66863
35.6997	66100
35.7147	64742
35.7297	64520
35.7447	65248
35.7597	65957
35.7747	66176
35.7897	65491
35.8047	65872
35.8197	65576
35.8347	65437
35.8497	66494
35.8647	67786
35.8797	64932
35.8947	65155
35.9097	67504
35.9247	66932
35.9397	65756
35.9547	67684
35.9697	66856
35.9847	64712
35.9997	63560
36.0147	66114
36.0297	65499
36.0447	66085
36.0597	64794
36.0747	64376
36.0897	64363
36.1047	62638
36.1197	67944
36.1347	64840
36.1497	65083
36.1647	63475
36.1797	64108
36.1947	63799
36.2097	62869
36.2247	64309
36.2397	66317
36.2547	64181
36.2697	65670
36.2847	63075
36.2997	62034
36.3147	62808
36.3297	63898
36.3447	67021
36.3597	64630
36.3747	63157
36.3897	62735
36.4047	63139
36.4197	61098
36.4347	62937
36.4497	64944
36.4647	63214
36.4797	62135
36.4947	62849
36.5097	63240
36.5247	64187
36.5397	64060
36.5547	60701
36.5697	60207
36.5847	61655
36.5997	61703
36.6147	60133
36.6297	60115
36.6447	59899
36.6597	60456
36.6747	60800
36.6897	62285
36.7047	62178
36.7197	62104
36.7347	63868
36.7497	66347
36.7647	68392
36.7797	73111
36.7947	79819
36.8097	88977
36.8247	101013
36.8397	116416
36.8547	132603
36.8697	149129
36.8847	160808
36.8997	168715
36.9147	170637
36.9297	164867
36.9447	154291
36.9597	141665
36.9747	123447
36.9897	103590
37.0047	85895
37.0197	72820
37.0347	64329
37.0497	59920
37.0647	60035
37.0797	60569
37.0947	60657
37.1097	60904
37.1247	60965
37.1397	62018
37.1547	64050
37.1697	67515
37.1847	71667
37.1997	75698
37.2147	82263
37.2297	93652
37.2447	109451
37.2597	126937
37.2747	145105
37.2897	163239
37.3047	179084
37.3197	189572
37.3347	194061
37.3497	186903
37.3647	170000
37.3797	153395
37.3947	135254
37.4097	115493
37.4247	99080
37.4397	90408
37.4547	91705
37.4697	99345
37.4847	109336
37.4997	115627
37.5147	120101
37.5297	122279
37.5447	119752
37.5597	114427
37.5747	107393
37.5897	98506
37.6047	89428
37.6197	81158
37.6347	73543
37.6497	67953
37.6647	65544
37.6797	64170
37.6947	63470
37.7097	62348
37.7247	61897
37.7397	61715
37.7547	61459
37.7697	59779
37.7847	57737
37.7997	56969
37.8147	56843
37.8297	56092
37.8447	57017
37.8597	58414
37.8747	57782
37.8897	58273
37.9047	58983
37.9197	61319
37.9347	64095
37.9497	64900
37.9647	67865
37.9797	73098
37.9947	81847
38.0097	95314
38.0247	110961
38.0397	122739
38.0547	130101
38.0697	138006
38.0847	144041
38.0997	141690
38.1147	134421
38.1297	119593
38.1447	105032
38.1597	92737
38.1747	81341
38.1897	70089
38.2047	62478
38.2197	59281
38.2347	58531
38.2497	58728
38.2647	58361
38.2797	57234
38.2947	56600
38.3097	57168
38.3247	56696
38.3397	56961
38.3547	56395
38.3697	56233
38.3847	56917
38.3997	57032
38.4147	56346
38.4297	57401
38.4447	57019
38.4597	56240
38.4747	56986
38.4897	57494
38.5047	57048
38.5197	56210
38.5347	57715
38.5497	58185
38.5647	56962
38.5797	56524
38.5947	56931
38.6097	57167
38.6247	57004
38.6397	56894
38.6547	56903
38.6697	57032
38.6847	57036
38.6997	57396
38.7147	58086
38.7297	57877
38.7447	57873
38.7597	57469
38.7747	57486
38.7897	57984
38.8047	57637
38.8197	57400
38.8347	57616
38.8497	56968
38.8647	56355
38.8797	56760
38.8947	57228
38.9097	56763
38.9247	57001
38.9397	56773
38.9547	56481
38.9697	56883
38.9847	56745
38.9997	56906
39.0147	57130
39.0297	57723
39.0447	58480
39.0597	58436
39.0747	57267
39.0897	56050
39.1047	56443
39.1197	56993
39.1347	56067
39.1497	55493
39.1647	55969
39.1797	56089
39.1947	56511
39.2097	58007
39.2247	58534
39.2397	58109
39.2547	59041
39.2697	61267
39.2847	63026
39.2997	65613
39.3147	71438
39.3297	79222
39.3447	88259
39.3597	103028
39.3747	123884
39.3897	143833
39.4047	162689
39.4197	179225
39.4347	188186
39.4497	192206
39.4647	192081
39.4797	185137
39.4947	170917
39.5097	150347
39.5247	128819
39.5397	107255
39.5547	90061
39.5697	79463
39.5847	76580
39.5997	79446
39.6147	88360
39.6297	104940
39.6447	129169
39.6597	160047
39.6747	196319
39.6897	230154
39.7047	263649
39.7197	295883
39.7347	318066
39.7497	332430
39.7647	341928
39.7797	348421
39.7947	356333
39.8097	361981
39.8247	362187
39.8397	361483
39.8547	348151
39.8697	332737
39.8847	316806
39.8997	293750
39.9147	256569
39.9297	213006
39.9447	169103
39.9597	127654
39.9747	94350
39.9897	73795
40.0047	63373
40.0197	60413
40.0347	59708
40.0497	57994
40.0647	57084
40.0797	58137
40.0947	58747
40.1097	58948
40.1247	59700
40.1397	60943
40.1547	62213
40.1697	64334
40.1847	68283
40.1997	73670
40.2147	81217
40.2297	89421
40.2447	96984
40.2597	100965
40.2747	103374
40.2897	105669
40.3047	104591
40.3197	98718
40.3347	92657
40.3497	87817
40.3647	82846
40.3797	78255
40.3947	76180
40.4097	79891
40.4247	89445
40.4397	105267
40.4547	128831
40.4697	163992
40.4847	208838
40.4997	252223
40.5147	283416
40.5297	307301
40.5447	324491
40.5597	323714
40.5747	306739
40.5897	276969
40.6047	239874
40.6197	199984
40.6347	158959
40.6497	119547
40.6647	86709
40.6797	67791
40.6947	59830
40.7097	57421
40.7247	57684
40.7397	56957
40.7547	55989
40.7697	56247
40.7847	55755
40.7997	54977
40.8147	55101
40.8297	55108
40.8447	55265
40.8597	56091
40.8747	56938
40.8897	57643
40.9047	57199
40.9197	56374
40.9347	56393
40.9497	55045
40.9647	54230
40.9797	55329
40.9947	56269
41.0097	55697
41.0247	54624
41.0397	54675
41.0547	55415
41.0697	56467
41.0847	55981
41.0997	54508
41.1147	54804
41.1297	55926
41.1447	55142
41.1597	54490
41.1747	54785
41.1897	54337
41.2047	54405
41.2197	55077
41.2347	55480
41.2497	55350
41.2647	56191
41.2797	56654
41.2947	56408
41.3097	56202
41.3247	55785
41.3397	55584
41.3547	55048
41.3697	54941
41.3847	55867
41.3997	58430
41.4147	61934
41.4297	65981
41.4447	72359
41.4597	81112
41.4747	94921
41.4897	115377
41.5047	146738
41.5197	190247
41.5347	233170
41.5497	274048
41.5647	312072
41.5797	330252
41.5947	332510
41.6097	333638
41.6247	322405
41.6397	289477
41.6547	249666
41.6697	210647
41.6847	166075
41.6997	121905
41.7147	87606
41.7297	66860
41.7447	59757
41.7597	57460
41.7747	55527
41.7897	55517
41.8047	56076
41.8197	55109
41.8347	54758
41.8497	54381
41.8647	53747
41.8797	54516
41.8947	54876
41.9097	53723
41.9247	53174
41.9397	53415
41.9547	53556
41.9697	53942
41.9847	53186
41.9997	52338
42.0147	52557
42.0297	52858
42.0447	53628
42.0597	54208
42.0747	54291
42.0897	54141
42.1047	53165
42.1197	52700
42.1347	52979
42.1497	54931
42.1647	56017
42.1797	53429
42.1947	52488
42.2097	53366
42.2247	54453
42.2397	55117
42.2547	53915
42.2697	53715
42.2847	55259
42.2997	55202
42.3147	54251
42.3297	54202
42.3447	53595
42.3597	53207
42.3747	52982
42.3897	53698
42.4047	54490
42.4197	54367
42.4347	54744
42.4497	54910
42.4647	54392
42.4797	54598
42.4947	53735
42.5097	53696
42.5247	54535
42.5397	55213
42.5547	58051
42.5697	59330
42.5847	58705
42.5997	60338
42.6147	62390
42.6297	65242
42.6447	63867
42.6597	63017
42.6747	63343
42.6897	61846
42.7047	58855
42.7197	58036
42.7347	56456
42.7497	54847
42.7647	53556
42.7797	53085
42.7947	53081
42.8097	53503
42.8247	53643
42.8397	53182
42.8547	52832
42.8697	53578
42.8847	53583
42.8997	54131
42.9147	52871
42.9297	53587
42.9447	54303
42.9597	53339
42.9747	54427
42.9897	55356
43.0047	54780
43.0197	54383
43.0347	53869
43.0497	53398
43.0647	55335
43.0797	55466
43.0947	54940
43.1097	55655
43.1247	55928
43.1397	55582
43.1547	54867
43.1697	56032
43.1847	58303
43.1997	57693
43.2147	59429
43.2297	63960
43.2447	67580
43.2597	73956
43.2747	86265
43.2897	103863
43.3047	126186
43.3197	146828
43.3347	163889
43.3497	182247
43.3647	200023
43.3797	208436
43.3947	206899
43.4097	198947
43.4247	186037
43.4397	168618
43.4547	146740
43.4697	120808
43.4847	97845
43.4997	78373
43.5147	64469
43.5297	59265
43.5447	59485
43.5597	61028
43.5747	63930
43.5897	68920
43.6047	75931
43.6197	85171
43.6347	100136
43.6497	124969
43.6647	160387
43.6797	200572
43.6947	236276
43.7097	272553
43.7247	307151
43.7397	324894
43.7547	329448
43.7697	321952
43.7847	299429
43.7997	262661
43.8147	217911
43.8297	178873
43.8447	139144
43.8597	100716
43.8747	75547
43.8897	62024
43.9047	56862
43.9197	55665
43.9347	54743
43.9497	54395
43.9647	54445
43.9797	54404
43.9947	54187
44.0097	54977
44.0247	55468
44.0397	54779
44.0547	53313
44.0697	53909
44.0847	54481
44.0997	53508
44.1147	53192
44.1297	53680
44.1447	53708
44.1597	53832
44.1747	54299
44.1897	54277
44.2047	54908
44.2197	55509
44.2347	54434
44.2497	54518
44.2647	54949
44.2797	56138
44.2947	58456
44.3097	60882
44.3247	63531
44.3397	67203
44.3547	76262
44.3697	84668
44.3847	89627
44.3997	95018
44.4147	99671
44.4297	104302
44.4447	104808
44.4597	102163
44.4747	96798
44.4897	91300
44.5047	83532
44.5197	75946
44.5347	68628
44.5497	61885
44.5647	56438
44.5797	53920
44.5947	52919
44.6097	52564
44.6247	52288
44.6397	52858
44.6547	53878
44.6697	54560
44.6847	54262
44.6997	53981
44.7147	54603
44.7297	57141
44.7447	60784
44.7597	62946
44.7747	67214
44.7897	70557
44.8047	72311
44.8197	74755
44.8347	76121
44.8497	77875
44.8647	77901
44.8797	76282
44.8947	73650
44.9097	70175
44.9247	66587
44.9397	62159
44.9547	58345
44.9697	54964
44.9847	52587
44.9997	52593
45.0147	52004
45.0297	51673
45.0447	51305
45.0597	50991
45.0747	51267
45.0897	52239
45.1047	51770
45.1197	51274
45.1347	51834
45.1497	51908
45.1647	52252
45.1797	52491
45.1947	51982
45.2097	51028
45.2247	50942
45.2397	52083
45.2547	52627
45.2697	52345
45.2847	52071
45.2997	52223
45.3147	52859
45.3297	53451
45.3447	53079
45.3597	52500
45.3747	52769
45.3897	52851
45.4047	51989
45.4197	51084
45.4347	50795
45.4497	51348
45.4647	53011
45.4797	53405
45.4947	52080
45.5097	51603
45.5247	51539
45.5397	51593
45.5547	51861
45.5697	51415
45.5847	51473
45.5997	52059
45.6147	52149
45.6297	52708
45.6447	53192
45.6597	53758
45.6747	55602
45.6897	58560
45.7047	63310
45.7197	70222
45.7347	81079
45.7497	97250
45.7647	121019
45.7797	156376
45.7947	204141
45.8097	259415
45.8247	308971
45.8397	346788
45.8547	372124
45.8697	392606
45.8847	405882
45.8997	413225
45.9147	401973
45.9297	363881
45.9447	314326
45.9597	262103
45.9747	208808
45.9897	161951
46.0047	128456
46.0197	107269
46.0347	94619
46.0497	87648
46.0647	79407
46.0797	71894
46.0947	65854
46.1097	59164
46.1247	56397
46.1397	54185
46.1547	52260
46.1697	53048
46.1847	53090
46.1997	52500
46.2147	53341
46.2297	54646
46.2447	53875
46.2597	52382
46.2747	52537
46.2897	53083
46.3047	54632
46.3197	57123
46.3347	59043
46.3497	60795
46.3647	61797
46.3797	61106
46.3947	61816
46.4097	63221
46.4247	63114
46.4397	60406
46.4547	59336
46.4697	58072
46.4847	55149
46.4997	53202
46.5147	51540
46.5297	50814
46.5447	50961
46.5597	51066
46.5747	50314
46.5897	50161
46.6047	51142
46.6197	52132
46.6347	51074
46.6497	50234
46.6647	50845
46.6797	51908
46.6947	52373
46.7097	52053
46.7247	52510
46.7397	54063
46.7547	55451
46.7697	57661
46.7847	62133
46.7997	70168
46.8147	82447
46.8297	94927
46.8447	104387
46.8597	113657
46.8747	122700
46.8897	129653
46.9047	132739
46.9197	130132
46.9347	125166
46.9497	119450
46.9647	110687
46.9797	99972
46.9947	88588
47.0097	76565
47.0247	65314
47.0397	55732
47.0547	50508
47.0697	49796
47.0847	49776
47.0997	49111
47.1147	48483
47.1297	49002
47.1447	49326
47.1597	49256
47.1747	49202
47.1897	48697
47.2047	48389
47.2197	48201
47.2347	48767
47.2497	50456
47.2647	50489
47.2797	48935
47.2947	47935
47.3097	47419
47.3247	47495
47.3397	47497
47.3547	47327
47.3697	47801
47.3847	47435
47.3997	47315
47.4147	47620
47.4297	47907
47.4447	47735
47.4597	47237
47.4747	47557
47.4897	48908
47.5047	50034
47.5197	49199
47.5347	49103
47.5497	48728
47.5647	47207
47.5797	47014
47.5947	47100
47.6097	47088
47.6247	47389
47.6397	46332
47.6547	45760
47.6697	46828
47.6847	46842
47.6997	46443
47.7147	46637
47.7297	47632
47.7447	48836
47.7597	48728
47.7747	49537
47.7897	49700
47.8047	51874
47.8197	54248
47.8347	59570
47.8497	66310
47.8647	70053
47.8797	72990
47.8947	74294
47.9097	76436
47.9247	78540
47.9397	77484
47.9547	76894
47.9697	73753
47.9847	70201
47.9997	66882
48.0147	61378
48.0297	55366
48.0447	51451
48.0597	48591
48.0747	47659
48.0897	46810
48.1047	47432
48.1197	47878
48.1347	48153
48.1497	50130
48.1647	51924
48.1797	52964
48.1947	54296
48.2097	57494
48.2247	59572
48.2397	59590
48.2547	60129
48.2697	60888
48.2847	59411
48.2997	58464
48.3147	57721
48.3297	54962
48.3447	51935
48.3597	49737
48.3747	48171
48.3897	47260
48.4047	46423
48.4197	46443
48.4347	46709
48.4497	46625
48.4647	46414
48.4797	45997
48.4947	44863
48.5097	44829
48.5247	45741
48.5397	45638
48.5547	45621
48.5697	45733
48.5847	46035
48.5997	45906
48.6147	44732
48.6297	44683
48.6447	45887
48.6597	46481
48.6747	46823
48.6897	47423
48.7047	47254
48.7197	46951
48.7347	47056
48.7497	46957
48.7647	47410
48.7797	48162
48.7947	48140
48.8097	47869
48.8247	47392
48.8397	47057
48.8547	46208
48.8697	44916
48.8847	44764
48.8997	44854
48.9147	44460
48.9297	44551
48.9447	44885
48.9597	44585
48.9747	44619
48.9897	44596
49.0047	45038
49.0197	44905
49.0347	44641
49.0497	44916
49.0647	45125
49.0797	45952
49.0947	45775
49.1097	44583
49.1247	44221
49.1397	43762
49.1547	43662
49.1697	45028
49.1847	45175
49.1997	44493
49.2147	44192
49.2297	43957
49.2447	44336
49.2597	43737
49.2747	43212
49.2897	44118
49.3047	44992
49.3197	45302
49.3347	45013
49.3497	44732
49.3647	44650
49.3797	45005
49.3947	45735
49.4097	46674
49.4247	48073
49.4397	49379
49.4547	50164
49.4697	51365
49.4847	51744
49.4997	50306
49.5147	51901
49.5297	54117
49.5447	52921
49.5597	51116
49.5747	50413
49.5897	49560
49.6047	47848
49.6197	46114
49.6347	44341
49.6497	43505
49.6647	44094
49.6797	43890
49.6947	43814
49.7097	43767
49.7247	43233
49.7397	42286
49.7547	42534
49.7697	44767
49.7847	45988
49.7997	44699
49.8147	44220
49.8297	44373
49.8447	45247
49.8597	45329
49.8747	45301
49.8897	44339
49.9047	44662
49.9197	44440
49.9347	43849
49.9497	44916
49.9647	46600
49.9797	46629
49.9947	46452
50.0097	47605
50.0247	50961
50.0397	54877
50.0547	60166
50.0697	68618
50.0847	83250
50.0997	100377
50.1147	115072
50.1297	130445
50.1447	144562
50.1597	158095
50.1747	172051
50.1897	175014
50.2047	173072
50.2197	162592
50.2347	145735
50.2497	129394
50.2647	114001
50.2797	97081
50.2947	80514
50.3097	65607
50.3247	55209
50.3397	49565
50.3547	47620
50.3697	46455
50.3847	45277
50.3997	45194
50.4147	45674
50.4297	44901
50.4447	44297
50.4597	44476
50.4747	44826
50.4897	43954
50.5047	43013
50.5197	43085
50.5347	43804
50.5497	44012
50.5647	44005
50.5797	44133
50.5947	44657
50.6097	45615
50.6247	45672
50.6397	46384
50.6547	47733
50.6697	49601
50.6847	53906
50.6997	59281
50.7147	63482
50.7297	67524
50.7447	71026
50.7597	74539
50.7747	78687
50.7897	81848
50.8047	80482
50.8197	77150
50.8347	73728
50.8497	67385
50.8647	62769
50.8797	58873
50.8947	53770
50.9097	48728
50.9247	45304
50.9397	43630
50.9547	42877
50.9697	43376
50.9847	44036
50.9997	43662
51.0147	42815
51.0297	43241
51.0447	43780
51.0597	42818
51.0747	42417
51.0897	42625
51.1047	42515
51.1197	42551
51.1347	42787
51.1497	42745
51.1647	42339
51.1797	42193
51.1947	42092
51.2097	42392
51.2247	42802
51.2397	42571
51.2547	43016
51.2697	42901
51.2847	41959
51.2997	41579
51.3147	42205
51.3297	43051
51.3447	42627
51.3597	41752
51.3747	41596
51.3897	42134
51.4047	42606
51.4197	41946
51.4347	40796
51.4497	41014
51.4647	41823
51.4797	41998
51.4947	41832
51.5097	42202
51.5247	43208
51.5397	42959
51.5547	42015
51.5697	41688
51.5847	41566
51.5997	41185
51.6147	41115
51.6297	42110
51.6447	42044
51.6597	41292
51.6747	41594
51.6897	42053
51.7047	42445
51.7197	42306
51.7347	41999
51.7497	41774
51.7647	41017
51.7797	41221
51.7947	42455
51.8097	42207
51.8247	40645
51.8397	40338
51.8547	41097
51.8697	41499
51.8847	41634
51.8997	41884
51.9147	42060
51.9297	42079
51.9447	42564
51.9597	42700
51.9747	41642
51.9897	40909
52.0047	40987
52.0197	41085
52.0347	41284
52.0497	41234
52.0647	41294
52.0797	41719
52.0947	41694
52.1097	41121
52.1247	40914
52.1397	40748
52.1547	40256
52.1697	40076
52.1847	40249
52.1997	41076
52.2147	41760
52.2297	41857
52.2447	41747
52.2597	41548
52.2747	41417
52.2897	41003
52.3047	41047
52.3197	41667
52.3347	41762
52.3497	41563
52.3647	41572
52.3797	41302
52.3947	41639
52.4097	42567
52.4247	43377
52.4397	44818
52.4547	46792
52.4697	49253
52.4847	53700
52.4997	61097
52.5147	69274
52.5297	78885
52.5447	90139
52.5597	99082
52.5747	106931
52.5897	115864
52.6047	125072
52.6197	133156
52.6347	141134
52.6497	147585
52.6647	147407
52.6797	144862
52.6947	142514
52.7097	137427
52.7247	131308
52.7397	123524
52.7547	112133
52.7697	100702
52.7847	91449
52.7997	81784
52.8147	70527
52.8297	59955
52.8447	51618
52.8597	46401
52.8747	43429
52.8897	41495
52.9047	40536
52.9197	39876
52.9347	39309
52.9497	40350
52.9647	41591
52.9797	42011
52.9947	41855
53.0097	41416
53.0247	42484
53.0397	43367
53.0547	43111
53.0697	43514
53.0847	43401
53.0997	42365
53.1147	42357
53.1297	42618
53.1447	42397
53.1597	42559
53.1747	42184
53.1897	42488
53.2047	43679
53.2197	44612
53.2347	45922
53.2497	48305
53.2647	49906
53.2797	51251
53.2947	52068
53.3097	53738
53.3247	54425
53.3397	53536
53.3547	53852
53.3697	52722
53.3847	50354
53.3997	49489
53.4147	48550
53.4297	46531
53.4447	44144
53.4597	44193
53.4747	45078
53.4897	46950
53.5047	51699
53.5197	58524
53.5347	69589
53.5497	84929
53.5647	104562
53.5797	127502
53.5947	149368
53.6097	175842
53.6247	199682
53.6397	216964
53.6547	221406
53.6697	226378
53.6847	229363
53.6997	220598
53.7147	203885
53.7297	180442
53.7447	154313
53.7597	134690
53.7747	111709
53.7897	90568
53.8047	73806
53.8197	59282
53.8347	50092
53.8497	45837
53.8647	43119
53.8797	41389
53.8947	41577
53.9097	41438
53.9247	40483
53.9397	40143
53.9547	40732
53.9697	40419
53.9847	40287
53.9997	41068
54.0147	41582
54.0297	41734
54.0447	42424
54.0597	43000
54.0747	44123
54.0897	45749
54.1047	49062
54.1197	52316
54.1347	54335
54.1497	56210
54.1647	57861
54.1797	60641
54.1947	63403
54.2097	62303
54.2247	59825
54.2397	59159
54.2547	56351
54.2697	52974
54.2847	50592
54.2997	48006
54.3147	44957
54.3297	41718
54.3447	40015
54.3597	38798
54.3747	38181
54.3897	38358
54.4047	38072
54.4197	38448
54.4347	39030
54.4497	38837
54.4647	38661
54.4797	38925
54.4947	39693
54.5097	41023
54.5247	42557
54.5397	44475
54.5547	47101
54.5697	50688
54.5847	55914
54.5997	62633
54.6147	69247
54.6297	73292
54.6447	75832
54.6597	79774
54.6747	82954
54.6897	83949
54.7047	82836
54.7197	80256
54.7347	77184
54.7497	71928
54.7647	65744
54.7797	60392
54.7947	53910
54.8097	48783
54.8247	44111
54.8397	40102
54.8547	38082
54.8697	37199
54.8847	36580
54.8997	36592
54.9147	38075
54.9297	38544
54.9447	38376
54.9597	38146
54.9747	37988
54.9897	38339
55.0047	38130
55.0197	37749
55.0347	37659
55.0497	37812
55.0647	37913
55.0797	37589
55.0947	37692
55.1097	37742
55.1247	37611
55.1397	38114
55.1547	38090
55.1697	37869
55.1847	37864
55.1997	38821
55.2147	40109
55.2297	40538
55.2447	43992
55.2597	47084
55.2747	51121
55.2897	56200
55.3047	63026
55.3197	70859
55.3347	76769
55.3497	81828
55.3647	89376
55.3797	95239
55.3947	98309
55.4097	100018
55.4247	100288
55.4397	100743
55.4547	101643
55.4697	103528
55.4847	104472
55.4997	103237
55.5147	102496
55.5297	102081
55.5447	100633
55.5597	97601
55.5747	95051
55.5897	92993
55.6047	88888
55.6197	81980
55.6347	74394
55.6497	66325
55.6647	58081
55.6797	51691
55.6947	46256
55.7097	42217
55.7247	40134
55.7397	39518
55.7547	39568
55.7697	40037
55.7847	41281
55.7997	41732
55.8147	42369
55.8297	43257
55.8447	43342
55.8597	43580
55.8747	44314
55.8897	44718
55.9047	44664
55.9197	45001
55.9347	44754
55.9497	44147
55.9647	43424
55.9797	42205
55.9947	41138
56.0097	39640
56.0247	39089
56.0397	39047
56.0547	39103
56.0697	38230
56.0847	37541
56.0997	37791
56.1147	38182
56.1297	37916
56.1447	39460
56.1597	41796
56.1747	42918
56.1897	45976
56.2047	50547
56.2197	57281
56.2347	63734
56.2497	66535
56.2647	70132
56.2797	74253
56.2947	78361
56.3097	82334
56.3247	84547
56.3397	81577
56.3547	75184
56.3697	70696
56.3847	67591
56.3997	62950
56.4147	57952
56.4297	50518
56.4447	45157
56.4597	42961
56.4747	42152
56.4897	41537
56.5047	40991
56.5197	40016
56.5347	39647
56.5497	40168
56.5647	40613
56.5797	40968
56.5947	42469
56.6097	45505
56.6247	48728
56.6397	52871
56.6547	55916
56.6697	58980
56.6847	62668
56.6997	64835
56.7147	65604
56.7297	67752
56.7447	67334
56.7597	65042
56.7747	63445
56.7897	60789
56.8047	56582
56.8197	51865
56.8347	49133
56.8497	45448
56.8647	41367
56.8797	39239
56.8947	38840
56.9097	38629
56.9247	38149
56.9397	37774
56.9547	37677
56.9697	37857
56.9847	37675
56.9997	37707
57.0147	38377
57.0297	38298
57.0447	38320
57.0597	38211
57.0747	38133
57.0897	38347
57.1047	38193
57.1197	38358
57.1347	38958
57.1497	39377
57.1647	40189
57.1797	42071
57.1947	43887
57.2097	44533
57.2247	45564
57.2397	46652
57.2547	47451
57.2697	48151
57.2847	48048
57.2997	47890
57.3147	47518
57.3297	47170
57.3447	46742
57.3597	45250
57.3747	42727
57.3897	40389
57.4047	39253
57.4197	38458
57.4347	37358
57.4497	36724
57.4647	36613
57.4797	36317
57.4947	36392
57.5097	37296
57.5247	37420
57.5397	36837
57.5547	37023
57.5697	37602
57.5847	37724
57.5997	38117
57.6147	39622
57.6297	41114
57.6447	41775
57.6597	42456
57.6747	43303
57.6897	43084
57.7047	43345
57.7197	44235
57.7347	44146
57.7497	44005
57.7647	43661
57.7797	42975
57.7947	42079
57.8097	40697
57.8247	39708
57.8397	38733
57.8547	38441
57.8697	38247
57.8847	37715
57.8997	36680
57.9147	35982
57.9297	36342
57.9447	36768
57.9597	36447
57.9747	36443
57.9897	36250
58.0047	36744
58.0197	38048
58.0347	39056
58.0497	40068
58.0647	41237
58.0797	42005
58.0947	42613
58.1097	43198
58.1247	43747
58.1397	44705
58.1547	44813
58.1697	45043
58.1847	45375
58.1997	45237
58.2147	44094
58.2297	43117
58.2447	42421
58.2597	41127
58.2747	39512
58.2897	38267
58.3047	37320
58.3197	37471
58.3347	37304
58.3497	36328
58.3647	36062
58.3797	36804
58.3947	36835
58.4097	36538
58.4247	36708
58.4397	36843
58.4547	36487
58.4697	36300
58.4847	36757
58.4997	37011
58.5147	37699
58.5297	38457
58.5447	39199
58.5597	39200
58.5747	39424
58.5897	40772
58.6047	41984
58.6197	42054
58.6347	42224
58.6497	42754
58.6647	43355
58.6797	43537
58.6947	43021
58.7097	42894
58.7247	42812
58.7397	42108
58.7547	41120
58.7697	40533
58.7847	40296
58.7997	40212
58.8147	39695
58.8297	39343
58.8447	39598
58.8597	39534
58.8747	39886
58.8897	40416
58.9047	41079
58.9197	42497
58.9347	44909
58.9497	47983
58.9647	50496
58.9797	52411
58.9947	53076
59.0097	53757
59.0247	55503
59.0397	56052
59.0547	55546
59.0697	55069
59.0847	53252
59.0997	50780
59.1147	48992
59.1297	47257
59.1447	45991
59.1597	45378
59.1747	44910
59.1897	45202
59.2047	45537
59.2197	46196
59.2347	47619
59.2497	47797
59.2647	48243
59.2797	49779
59.2947	50721
59.3097	50561
59.3247	50051
59.3397	49926
59.3547	50252
59.3697	50996
59.3847	50345
59.3997	48529
59.4147	48164
59.4297	48747
59.4447	47906
59.4597	47063
59.4747	47152
59.4897	46490
59.5047	45540
59.5197	44869
59.5347	43853
59.5497	42071
59.5647	41038
59.5797	40026
59.5947	38634
59.6097	37675
59.6247	36892
59.6397	36550
59.6547	36313
59.6697	36199
59.6847	36249
59.6997	36712
59.7147	37353
59.7297	37728
59.7447	38309
59.7597	38646
59.7747	39113
59.7897	39516
59.8047	40117
59.8197	41056
59.8347	40723
59.8497	40609
59.8647	41313
59.8797	40784
59.8947	39906
59.9097	40189
59.9247	40331
59.9397	39272
59.9547	38528
59.9697	38672
59.9847	38196
59.9997	37656
60.0147	37371
60.0297	36738
60.0447	36770
60.0597	36651
60.0747	35845
60.0897	35929
60.1047	36357
60.1197	35804
60.1347	35452
60.1497	35147
60.1647	34967
60.1797	35628
60.1947	35983
60.2097	35249
60.2247	34774
60.2397	34855
60.2547	34742
60.2697	34897
60.2847	34656
60.2997	34331
60.3147	34487
60.3297	34596
60.3447	35128
60.3597	35548
60.3747	35522
60.3897	35529
60.4047	35024
60.4197	34614
60.4347	34797
60.4497	36186
60.4647	36927
60.4797	35146
60.4947	34433
60.5097	35016
60.5247	35624
60.5397	36111
60.5547	35649
60.5697	35456
60.5847	36176
60.5997	36247
60.6147	35877
60.6297	35977
60.6447	35353
60.6597	34861
60.6747	34707
60.6897	35250
60.7047	35899
60.7197	35815
60.7347	35924
60.7497	36171
60.7647	35655
60.7797	35793
60.7947	35065
60.8097	34583
60.8247	35021
60.8397	35197
60.8547	36391
60.8697	36298
60.8847	35047
60.8997	35266
60.9147	35614
60.9297	36766
60.9447	35761
60.9597	35221
60.9747	36025
60.9897	36003
61.0047	35018
61.0197	35222
61.0347	35386
61.0497	35674
61.0647	35607
61.0797	35889
61.0947	36200
61.1097	36829
61.1247	37165
61.1397	36876
61.1547	36650
61.1697	37290
61.1847	37105
61.1997	37470
61.2147	36927
61.2297	37110
61.2447	37006
61.2597	36187
61.2747	36971
61.2897	37277
61.3047	36769
61.3197	36260
61.3347	35509
61.3497	35233
61.3647	36484
61.3797	36692
61.3947	36439
61.4097	36690
61.4247	36890
61.4397	37152
61.4547	36907
61.4697	37635
61.4847	39144
61.4997	38466
61.5147	38778
61.5297	40427
61.5447	40364
61.5597	40202
61.5747	40986
61.5897	41613
61.6047	42065
61.6197	41100
61.6347	39620
61.6497	39410
61.6647	39826
61.6797	39275
61.6947	37953
61.7097	36997
61.7247	36713
61.7397	36836
61.7547	36766
61.7697	36444
61.7847	37072
61.7997	37384
61.8147	36878
61.8297	37194
61.8447	38284
61.8597	39012
61.8747	39615
61.8897	40297
61.9047	40597
61.9197	40164
61.9347	40082
61.9497	40674
61.9647	40869
61.9797	40467
61.9947	39062
62.0097	37926
62.0247	37746
62.0397	36962
62.0547	36089
62.0697	35755
62.0847	35760
62.0997	35347
62.1147	34802
62.1297	35640
62.1447	36235
62.1597	36042
62.1747	36059
62.1897	35627
62.2047	35497
62.2197	35761
62.2347	35659
62.2497	35965
62.2647	36638
62.2797	37081
62.2947	37301
62.3097	38040
62.3247	38577
62.3397	38197
62.3547	37394
62.3697	38106
62.3847	38582
62.3997	37977
62.4147	37791
62.4297	38059
62.4447	37923
62.4597	37867
62.4747	37650
62.4897	37218
62.5047	37471
62.5197	37849
62.5347	36701
62.5497	36199
62.5647	36264
62.5797	36211
62.5947	36519
62.6097	36873
62.6247	36775
62.6397	36609
62.6547	38536
62.6697	39586
62.6847	39204
62.6997	39894
62.7147	40229
62.7297	41512
62.7447	42184
62.7597	42216
62.7747	41976
62.7897	42263
62.8047	41805
62.8197	41402
62.8347	41031
62.8497	40248
62.8647	38757
62.8797	37780
62.8947	36879
62.9097	36170
62.9247	35736
62.9397	35882
62.9547	36413
62.9697	36843
62.9847	36548
62.9997	36154
63.0147	35838
63.0297	36130
63.0447	36808
63.0597	36354
63.0747	36754
63.0897	36734
63.1047	35881
63.1197	35673
63.1347	35443
63.1497	36016
63.1647	36590
63.1797	36646
63.1947	36363
63.2097	36176
63.2247	36324
63.2397	35918
63.2547	35932
63.2697	35882
63.2847	35650
63.2997	36191
63.3147	35972
63.3297	35695
63.3447	35513
63.3597	35570
63.3747	36075
63.3897	36831
63.4047	36895
63.4197	37524
63.4347	39245
63.4497	40566
63.4647	41880
63.4797	43201
63.4947	43773
63.5097	43950
63.5247	44887
63.5397	46551
63.5547	47363
63.5697	47124
63.5847	46508
63.5997	45913
63.6147	45452
63.6297	45154
63.6447	43921
63.6597	41932
63.6747	40575
63.6897	39372
63.7047	37942
63.7197	36703
63.7347	36028
63.7497	36185
63.7647	37190
63.7797	37381
63.7947	36353
63.8097	35963
63.8247	35855
63.8397	36151
63.8547	36782
63.8697	36698
63.8847	37043
63.8997	38249
63.9147	39541
63.9297	41066
63.9447	42451
63.9597	43770
63.9747	45401
63.9897	46792
64.0047	48322
64.0197	49262
64.0347	49699
64.0497	49814
64.0647	49501
64.0797	48741
64.0947	47382
64.1097	46387
64.1247	44818
64.1397	43134
64.1547	41211
64.1697	39873
64.1847	39461
64.1997	40674
64.2147	41889
64.2297	41685
64.2447	42012
64.2597	43636
64.2747	45293
64.2897	48018
64.3047	51402
64.3197	53192
64.3347	54074
64.3497	56682
64.3647	58107
64.3797	59218
64.3947	61038
64.4097	60955
64.4247	62718
64.4397	62157
64.4547	59914
64.4697	59496
64.4847	57292
64.4997	54361
64.5147	52999
64.5297	51492
64.5447	48059
64.5597	43853
64.5747	42008
64.5897	40741
64.6047	39403
64.6197	38498
64.6347	37735
64.6497	37450
64.6647	37446
64.6797	36627
64.6947	36946
64.7097	38174
64.7247	38447
64.7397	37734
64.7547	38749
64.7697	39542
64.7847	38630
64.7997	38188
64.8147	37874
64.8297	37849
64.8447	38248
64.8597	38338
64.8747	37589
64.8897	37337
64.9047	37774
64.9197	38374
64.9347	37464
64.9497	36618
64.9647	37138
64.9797	37929
64.9947	38079
65.0097	37723
65.0247	37882
65.0397	38542
65.0547	38844
65.0697	39687
65.0847	41684
65.0997	44854
65.1147	49012
65.1297	52411
65.1447	54048
65.1597	55893
65.1747	58744
65.1897	61931
65.2047	64210
65.2197	64069
65.2347	62960
65.2497	62225
65.2647	60631
65.2797	58251
65.2947	56039
65.3097	53719
65.3247	50651
65.3397	46223
65.3547	42116
65.3697	39926
65.3847	38593
65.3997	37536
65.4147	36749
65.4297	36764
65.4447	36683
65.4597	36375
65.4747	36227
65.4897	36436
65.5047	36629
65.5197	36679
65.5347	37516
65.5497	39400
65.5647	39878
65.5797	39094
65.5947	38888
65.6097	39003
65.6247	39430
65.6397	39407
65.6547	39026
65.6697	39546
65.6847	39393
65.6997	38837
65.7147	38480
65.7297	38606
65.7447	37882
65.7597	36933
65.7747	36800
65.7897	37301
65.8047	38053
65.8197	37296
65.8347	36747
65.8497	36374
65.8647	35459
65.8797	35392
65.8947	35534
65.9097	35627
65.9247	35804
65.9397	34923
65.9547	34530
65.9697	35382
65.9847	35322
65.9997	35003
66.0147	35622
66.0297	36376
66.0447	37183
66.0597	37682
66.0747	38496
66.0897	38273
66.1047	39495
66.1197	40401
66.1347	42271
66.1497	44623
66.1647	45381
66.1797	45814
66.1947	45700
66.2097	46168
66.2247	47106
66.2397	46920
66.2547	47612
66.2697	47077
66.2847	46837
66.2997	46798
66.3147	45423
66.3297	43819
66.3447	43148
66.3597	42877
66.3747	43354
66.3897	43979
66.4047	46479
66.4197	49089
66.4347	51084
66.4497	54132
66.4647	56483
66.4797	57090
66.4947	57761
66.5097	60236
66.5247	61320
66.5397	60012
66.5547	59163
66.5697	58512
66.5847	55775
66.5997	53492
66.6147	51047
66.6297	46660
66.6447	42294
66.6597	39615
66.6747	38231
66.6897	37436
66.7047	36621
66.7197	36315
66.7347	36200
66.7497	35930
66.7647	35599
66.7797	35304
66.7947	34725
66.8097	34814
66.8247	35345
66.8397	35357
66.8547	35829
66.8697	36425
66.8847	37085
66.8997	37595
66.9147	37264
66.9297	37565
66.9447	39132
66.9597	40358
66.9747	40753
66.9897	41042
67.0047	41021
67.0197	40820
67.0347	40522
67.0497	39880
67.0647	39603
67.0797	39457
67.0947	38772
67.1097	37902
67.1247	36831
67.1397	36040
67.1547	35128
67.1697	34209
67.1847	34423
67.1997	34674
67.2147	34504
67.2297	34856
67.2447	35255
67.2597	35149
67.2747	35449
67.2897	35607
67.3047	36036
67.3197	35939
67.3347	35733
67.3497	36295
67.3647	36574
67.3797	37350
67.3947	37292
67.4097	36082
67.4247	35498
67.4397	35174
67.4547	35221
67.4697	36279
67.4847	36477
67.4997	36133
67.5147	36323
67.5297	36929
67.5447	38272
67.5597	38648
67.5747	39152
67.5897	41052
67.6047	43557
67.6197	45411
67.6347	46116
67.6497	47026
67.6647	47406
67.6797	47361
67.6947	47308
67.7097	47141
67.7247	46577
67.7397	45394
67.7547	44104
67.7697	43300
67.7847	41311
67.7997	38549
67.8147	38380
67.8297	39186
67.8447	37565
67.8597	35766
67.8747	35168
67.8897	35107
67.9047	35033
67.9197	34919
67.9347	34500
67.9497	34672
67.9647	35701
67.9797	36012
67.9947	37072
68.0097	38546
68.0247	39757
68.0397	40437
68.0547	42161
68.0697	45938
68.0847	48290
68.0997	48115
68.1147	48665
68.1297	49682
68.1447	50842
68.1597	50523
68.1747	49213
68.1897	46772
68.2047	46093
68.2197	44152
68.2347	41704
68.2497	40541
68.2647	39920
68.2797	38197
68.2947	36127
68.3097	35327
68.3247	35770
68.3397	35500
68.3547	34938
68.3697	34671
68.3847	35006
68.3997	34998
68.4147	34690
68.4297	34544
68.4447	34143
68.4597	34181
68.4747	35131
68.4897	34681
68.5047	34713
68.5197	34826
68.5347	34590
68.5497	34487
68.5647	34542
68.5797	34420
68.5947	34665
68.6097	35029
68.6247	35129
68.6397	35324
68.6547	35661
68.6697	35423
68.6847	35547
68.6997	36916
68.7147	38889
68.7297	40505
68.7447	42713
68.7597	45447
68.7747	48317
68.7897	49720
68.8047	50619
68.8197	52459
68.8347	54855
68.8497	55914
68.8647	55757
68.8797	55340
68.8947	54460
68.9097	52932
68.9247	49855
68.9397	47241
68.9547	44882
68.9697	41868
68.9847	40058
68.9997	38570
69.0147	36444
69.0297	35397
69.0447	34928
69.0597	34669
69.0747	35187
69.0897	35899
69.1047	35687
69.1197	35634
69.1347	36172
69.1497	35615
69.1647	35966
69.1797	36866
69.1947	37129
69.2097	36879
69.2247	36667
69.2397	36628
69.2547	36497
69.2697	36900
69.2847	37155
69.2997	36663
69.3147	35829
69.3297	35648
69.3447	35716
69.3597	34987
69.3747	34616
69.3897	34620
69.4047	34663
69.4197	35035
69.4347	35752
69.4497	36508
69.4647	37277
69.4797	38423
69.4947	39527
69.5097	41295
69.5247	43313
69.5397	44437
69.5547	46167
69.5697	47701
69.5847	49177
69.5997	51930
69.6147	56589
69.6297	62078
69.6447	66075
69.6597	69220
69.6747	72510
69.6897	75871
69.7047	78874
69.7197	79507
69.7347	78130
69.7497	78272
69.7647	78620
69.7797	76796
69.7947	73493
69.8097	70306
69.8247	67253
69.8397	61317
69.8547	54197
69.8697	48299
69.8847	43119
69.8997	38933
69.9147	36450
69.9297	36020
69.9447	35275
69.9597	34094
69.9747	34048
69.9897	34633
70.0047	35232
70.0197	35075
70.0347	34879
70.0497	34989
70.0647	34534
70.0797	34865
70.0947	36209
70.1097	36396
70.1247	35387
70.1397	35276
70.1547	35841
70.1697	36006
70.1847	36309
70.1997	36678
70.2147	36454
70.2297	36089
70.2447	36399
70.2597	36155
70.2747	34705
70.2897	33795
70.3047	33645
70.3197	33421
70.3347	33407
70.3497	33241
70.3647	33035
70.3797	33292
70.3947	33477
70.4097	33141
70.4247	32815
70.4397	32660
70.4547	32407
70.4697	32213
70.4847	32273
70.4997	32865
70.5147	33318
70.5297	33430
70.5447	33251
70.5597	32893
70.5747	32891
70.5897	32780
70.6047	32862
70.6197	33192
70.6347	33155
70.6497	33040
70.6647	32983
70.6797	32633
70.6947	32781
70.7097	33155
70.7247	33013
70.7397	33248
70.7547	33428
70.7697	32973
70.7847	32714
70.7997	32958
70.8147	32653
70.8297	32234
70.8447	32502
70.8597	32417
70.8747	32106
70.8897	32067
70.9047	32236
70.9197	32222
70.9347	32560
70.9497	33195
70.9647	32855
70.9797	32406
70.9947	32561
71.0097	32579
71.0247	32869
71.0397	33452
71.0547	33471
71.0697	33127
71.0847	32968
71.0997	32706
71.1147	32116
71.1297	31876
71.1447	32203
71.1597	32909
71.1747	33024
71.1897	32457
71.2047	32048
71.2197	31500
71.2347	30896
71.2497	31749
71.2647	32866
71.2797	33243
71.2947	33057
71.3097	32351
71.3247	32917
71.3397	33242
71.3547	32688
71.3697	32674
71.3847	32392
71.3997	31654
71.4147	31774
71.4297	31908
71.4447	31943
71.4597	32324
71.4747	32322
71.4897	32544
71.5047	33249
71.5197	33371
71.5347	33173
71.5497	33811
71.5647	33992
71.5797	34044
71.5947	33970
71.6097	34505
71.6247	34424
71.6397	33706
71.6547	34359
71.6697	33958
71.6847	32777
71.6997	32731
71.7147	32841
71.7297	32292
71.7447	31553
71.7597	31637
71.7747	31423
71.7897	31133
71.8047	31047
71.8197	30848
71.8347	31008
71.8497	31365
71.8647	31670
71.8797	32185
71.8947	32006
71.9097	33291
71.9247	34455
71.9397	35097
71.9547	34450
71.9697	35135
71.9847	36588
71.9997	37130
72.0147	37394
72.0297	37247
72.0447	37382
72.0597	39137
72.0747	39327
72.0897	39467
72.1047	39684
72.1197	39133
72.1347	39473
72.1497	40516
72.1647	40790
72.1797	41511
72.1947	43503
72.2097	44869
72.2247	45182
72.2397	46089
72.2547	47498
72.2697	47908
72.2847	48550
72.2997	49513
72.3147	50014
72.3297	49113
72.3447	48100
72.3597	46803
72.3747	45636
72.3897	44116
72.4047	43389
72.4197	42239
72.4347	40266
72.4497	38671
72.4647	37439
72.4797	37951
72.4947	39272
72.5097	38674
72.5247	37666
72.5397	37861
72.5547	36911
72.5697	36152
72.5847	36181
72.5997	35972
72.6147	35415
72.6297	34436
72.6447	34135
72.6597	33941
72.6747	34513
72.6897	35753
72.7047	36863
72.7197	39528
72.7347	42980
72.7497	46371
72.7647	50044
72.7797	53443
72.7947	56471
72.8097	59201
72.8247	61069
72.8397	62239
72.8547	63126
72.8697	63417
72.8847	63532
72.8997	63934
72.9147	63348
72.9297	60189
72.9447	56536
72.9597	54983
72.9747	54306
72.9897	53396
73.0047	51932
73.0197	50942
73.0347	51139
73.0497	51345
73.0647	52295
73.0797	54296
73.0947	55445
73.1097	57838
73.1247	59293
73.1397	58581
73.1547	56976
73.1697	55011
73.1847	52374
73.1997	49571
73.2147	50631
73.2297	47619
73.2447	44075
73.2597	40515
73.2747	37911
73.2897	35862
73.3047	34676
73.3197	34540
73.3347	33888
73.3497	33017
73.3647	33347
73.3797	33744
73.3947	33226
73.4097	33552
73.4247	34163
73.4397	34696
73.4547	35819
73.4697	37071
73.4847	38258
73.4997	40007
73.5147	41679
73.5297	42585
73.5447	47982
73.5597	49978
73.5747	51719
73.5897	52388
73.6047	52073
73.6197	52721
73.6347	52645
73.6497	51617
73.6647	50062
73.6797	48444
73.6947	46710
73.7097	44334
73.7247	42920
73.7397	41313
73.7547	39344
73.7697	38259
73.7847	37842
73.7997	37800
73.8147	37801
73.8297	37100
73.8447	36845
73.8597	37353
73.8747	37512
73.8897	37496
73.9047	37983
73.9197	38211
73.9347	38088
73.9497	38912
73.9647	39597
73.9797	39298
73.9947	39830
74.0097	40434
74.0247	39984
74.0397	39716
74.0547	40384
74.0697	40355
74.0847	38515
74.0997	37786
74.1147	37850
74.1297	38282
74.1447	38796
74.1597	38785
74.1747	37984
74.1897	36154
74.2047	35480
74.2197	35694
74.2347	35947
74.2497	36078
74.2647	36748
74.2797	35709
74.2947	35711
74.3097	36531
74.3247	37224
74.3397	37165
74.3547	38124
74.3697	39704
74.3847	40453
74.3997	40728
74.4147	40101
74.4297	40964
74.4447	42052
74.4597	40279
74.4747	39208
74.4897	39096
74.5047	39172
74.5197	38294
74.5347	38386
74.5497	38140
74.5647	37296
74.5797	37781
74.5947	37599
74.6097	37147
74.6247	36050
74.6397	35812
74.6547	36375
74.6697	35727
74.6847	35254
74.6997	35708
74.7147	36044
74.7297	35373
74.7447	35203
74.7597	35684
74.7747	35565
74.7897	35838
74.8047	35847
74.8197	35836
74.8347	36169
74.8497	35963
74.8647	36010
74.8797	36960
74.8947	36857
74.9097	36654
74.9247	37654
74.9397	39239
74.9547	40789
74.9697	42394
74.9847	44649
74.9997	45906
75.0147	47171
75.0297	48930
75.0447	50444
75.0597	51933
75.0747	52696
75.0897	52413
75.1047	52764
75.1197	53320
75.1347	52797
75.1497	50905
75.1647	49058
75.1797	47679
75.1947	46389
75.2097	44631
75.2247	42304
75.2397	40307
75.2547	38889
75.2697	37530
75.2847	36486
75.2997	36522
75.3147	36315
75.3297	36152
75.3447	36411
75.3597	36597
75.3747	36670
75.3897	36614
75.4047	36639
75.4197	36167
75.4347	36171
75.4497	36968
75.4647	37367
75.4797	37201
75.4947	36603
75.5097	36025
75.5247	36143
75.5397	36530
75.5547	36695
75.5697	36223
75.5847	35877
75.5997	35916
75.6147	35762
75.6297	36170
75.6447	36118
75.6597	35875
75.6747	36168
75.6897	36183
75.7047	36004
75.7197	36555
75.7347	36964
75.7497	37109
75.7647	37469
75.7797	37322
75.7947	37770
75.8097	39016
75.8247	40319
75.8397	42491
75.8547	43763
75.8697	44584
75.8847	46247
75.8997	47209
75.9147	48706
75.9297	51227
75.9447	51852
75.9597	50863
75.9747	51434
75.9897	51679
76.0047	50407
76.0197	49146
76.0347	47364
76.0497	45185
76.0647	43801
76.0797	42718
76.0947	41159
76.1097	39451
76.1247	37744
76.1397	37165
76.1547	37244
76.1697	37216
76.1847	37234
76.1997	37001
76.2147	36486
76.2297	35558
76.2447	35491
76.2597	35618
76.2747	35595
76.2897	35312
76.3047	35431
76.3197	35848
76.3347	35596
76.3497	35988
76.3647	36405
76.3797	36096
76.3947	35610
76.4097	36123
76.4247	36859
76.4397	37070
76.4547	37736
76.4697	38713
76.4847	40009
76.4997	41611
76.5147	43690
76.5297	47095
76.5447	50675
76.5597	53275
76.5747	56017
76.5897	57515
76.6047	57703
76.6197	59219
76.6347	60091
76.6497	58752
76.6647	58695
76.6797	57923
76.6947	56165
76.7097	54843
76.7247	52390
76.7397	49704
76.7547	46555
76.7697	43057
76.7847	41331
76.7997	39517
76.8147	38278
76.8297	39155
76.8447	39666
76.8597	40657
76.8747	43071
76.8897	44684
76.9047	45313
76.9197	46945
76.9347	49098
76.9497	51838
76.9647	53969
76.9797	54857
76.9947	55084
77.0097	54555
77.0247	53851
77.0397	51901
77.0547	50047
77.0697	48165
77.0847	46021
77.0997	44605
77.1147	43043
77.1297	40691
77.1447	39011
77.1597	38331
77.1747	36873
77.1897	36182
77.2047	36456
77.2197	36620
77.2347	36705
77.2497	36860
77.2647	36905
77.2797	36414
77.2947	35838
77.3097	35372
77.3247	35771
77.3397	36802
77.3547	36921
77.3697	36456
77.3847	36452
77.3997	37225
77.4147	37289
77.4297	36808
77.4447	36229
77.4597	36404
77.4747	36263
77.4897	35843
77.5047	35987
77.5197	36381
77.5347	36577
77.5497	36049
77.5647	35511
77.5797	34998
77.5947	34577
77.6097	35214
77.6247	35875
77.6397	35287
77.6547	35521
77.6697	36258
77.6847	36199
77.6997	36319
77.7147	36334
77.7297	36419
77.7447	36921
77.7597	37349
77.7747	38353
77.7897	39011
77.8047	39537
77.8197	40321
77.8347	41363
77.8497	41846
77.8647	42045
77.8797	42080
77.8947	41625
77.9097	42043
77.9247	42176
77.9397	41804
77.9547	41169
77.9697	40128
77.9847	39253
77.9997	38996
78.0147	38753
78.0297	38086
78.0447	37479
78.0597	37048
78.0747	37167
78.0897	37368
78.1047	36838
78.1197	36828
78.1347	37275
78.1497	37244
78.1647	37464
78.1797	38129
78.1947	38518
78.2097	39073
78.2247	40141
78.2397	40976
78.2547	41488
78.2697	42171
78.2847	42870
78.2997	43100
78.3147	43532
78.3297	44210
78.3447	44185
78.3597	44184
78.3747	44413
78.3897	43378
78.4047	42286
78.4197	41365
78.4347	39751
78.4497	39523
78.4647	39976
78.4797	39718
78.4947	39749
78.5097	39716
78.5247	38933
78.5397	38350
78.5547	38243
78.5697	38601
78.5847	38563
78.5997	38863
78.6147	39319
78.6297	39674
78.6447	39691
78.6597	39403
78.6747	39160
78.6897	39133
78.7047	39465
78.7197	39356
78.7347	38416
78.7497	37805
78.7647	38196
78.7797	38330
78.7947	38367
78.8097	39552
78.8247	40644
78.8397	41889
78.8547	43759
78.8697	47159
78.8847	50893
78.8997	54845
78.9147	59146
78.9297	62755
78.9447	66768
78.9597	69355
78.9747	71762
78.9897	72107
79.0047	71499
79.0197	73601
79.0347	73975
79.0497	72200
79.0647	69841
79.0797	66457
79.0947	63282
79.1097	59042
79.1247	53694
79.1397	48984
79.1547	44966
79.1697	42420
79.1847	39902
79.1997	38077
79.2147	37856
79.2297	37721
79.2447	36417
79.2597	36261
79.2747	35631
79.2897	35252
79.3047	35063
79.3197	34654
79.3347	34499
79.3497	34731
79.3647	35637
79.3797	35068
79.3947	34507
79.4097	35166
79.4247	35870
79.4397	35626
79.4547	34934
79.4697	34723
79.4847	35381
79.4997	34945
79.5147	35619
79.5297	36092
79.5447	35674
79.5597	35884
79.5747	35835
79.5897	35600
79.6047	35573
79.6197	35691
79.6347	36179
79.6497	36163
79.6647	35720
79.6797	35938
79.6947	36128
79.7097	36573
79.7247	36995
79.7397	36059
79.7547	35025
79.7697	36371
79.7847	36667
79.7997	35899
79.8147	35801
79.8297	37143
79.8447	37876
79.8597	38175
79.8747	38010
79.8897	37580
79.9047	37742
79.9197	38504
79.9347	38598
79.9497	37946
79.9647	37205
79.9797	37212
79.9947	37754
80.0097	38344
80.0247	38752
80.0397	38577
80.0547	38195
80.0697	38532
80.0847	38720
80.0997	39006
80.1147	38991
80.1297	38913
80.1447	38933
80.1597	39375
80.1747	39864
80.1897	39834
80.2047	39304
80.2197	38174
80.2347	37373
80.2497	37788
80.2647	37951
80.2797	37440
80.2947	37353
80.3097	37660
80.3247	38232
80.3397	38440
80.3547	39565
80.3697	40999
80.3847	41529
80.3997	42642
80.4147	43372
80.4297	43213
80.4447	43922
80.4597	45275
80.4747	45574
80.4897	45572
80.5047	46096
80.5197	45876
80.5347	44720
80.5497	43980
80.5647	44004
80.5797	43784
80.5947	42816
80.6097	41655
80.6247	40322
80.6397	38986
80.6547	38567
80.6697	38383
80.6847	37531
80.6997	36606
80.7147	36226
80.7297	36013
80.7447	35958
80.7597	35854
80.7747	35608
80.7897	35754
80.8047	35762
80.8197	35886
80.8347	35677
80.8497	35033
80.8647	34697
80.8797	34654
80.8947	34254
80.9097	34076
80.9247	34155
80.9397	34684
80.9547	34865
80.9697	34165
80.9847	34437
80.9997	35241
81.0147	35806
81.0297	35951
81.0447	36159
81.0597	37175
81.0747	38045
81.0897	39508
81.1047	41881
81.1197	45012
81.1347	47751
81.1497	50299
81.1647	53872
81.1797	56353
81.1947	58774
81.2097	61114
81.2247	62920
81.2397	63246
81.2547	62971
81.2697	62815
81.2847	62589
81.2997	61014
81.3147	58353
81.3297	53867
81.3447	50685
81.3597	46760
81.3747	43228
81.3897	40902
81.4047	39223
81.4197	35996
81.4347	34533
81.4497	34635
81.4647	34045
81.4797	33463
81.4947	34006
81.5097	34380
81.5247	34466
81.5397	34598
81.5547	35440
81.5697	36178
81.5847	36617
81.5997	36154
81.6147	36422
81.6297	37412
81.6447	38411
81.6597	39567
81.6747	40721
81.6897	42447
81.7047	43225
81.7197	44783
81.7347	46335
81.7497	46638
81.7647	47679
81.7797	49291
81.7947	49163
81.8097	49659
81.8247	50718
81.8397	51652
81.8547	50880
81.8697	49365
81.8847	49133
81.8997	48284
81.9147	46865
81.9297	45905
81.9447	44831
81.9597	42827
81.9747	41253
81.9897	40389
82.0047	39855
82.0197	39168
82.0347	38189
82.0497	37229
82.0647	36605
82.0797	35991
82.0947	35325
82.1097	34988
82.1247	34622
82.1397	34510
82.1547	34189
82.1697	33218
82.1847	32582
82.1997	32960
82.2147	33364
82.2297	33044
82.2447	32779
82.2597	33151
82.2747	33844
82.2897	33465
82.3047	32696
82.3197	32936
82.3347	33212
82.3497	33048
82.3647	33058
82.3797	33080
82.3947	33121
82.4097	33746
82.4247	34133
82.4397	33933
82.4547	33692
82.4697	33259
82.4847	33378
82.4997	33152
82.5147	33245
82.5297	33970
82.5447	33476
82.5597	33239
82.5747	33428
82.5897	33285
82.6047	33521
82.6197	34423
82.6347	34679
82.6497	34202
82.6647	33918
82.6797	33913
82.6947	34128
82.7097	34015
82.7247	34779
82.7397	35452
82.7547	35998
82.7697	36835
82.7847	36540
82.7997	36387
82.8147	37133
82.8297	38012
82.8447	38789
82.8597	39210
82.8747	39249
82.8897	39223
82.9047	39057
82.9197	39160
82.9347	39503
82.9497	38454
82.9647	39583
82.9797	40852
82.9947	40795
83.0097	39381
83.0247	39050
83.0397	38704
83.0547	38607
83.0697	38664
83.0847	38151
83.0997	38072
83.1147	37729
83.1297	36954
83.1447	36842
83.1597	36269
83.1747	35141
83.1897	34517
83.2047	34242
83.2197	34001
83.2347	33574
83.2497	33913
83.2647	34518
83.2797	34180
83.2947	33006
83.3097	32525
83.3247	32697
83.3397	32479
83.3547	32120
83.3697	32751
83.3847	33054
83.3997	33456
83.4147	33559
83.4297	33720
83.4447	34200
83.4597	34347
83.4747	34659
83.4897	35458
83.5047	35125
83.5197	35445
83.5347	36499
83.5497	36437
83.5647	35847
83.5797	36457
83.5947	36891
83.6097	36516
83.6247	36182
83.6397	35736
83.6547	35067
83.6697	34726
83.6847	34129
83.6997	33097
83.7147	32761
83.7297	33438
83.7447	34362
83.7597	34338
83.7747	33662
83.7897	33127
83.8047	32951
83.8197	33423
83.8347	33992
83.8497	34330
83.8647	34262
83.8797	34202
83.8947	34138
83.9097	33695
83.9247	33871
83.9397	34105
83.9547	34090
83.9697	33907
83.9847	33678
83.9997	33689
84.0147	33860
84.0297	34244
84.0447	34588
84.0597	34380
84.0747	34311
84.0897	34374
84.1047	34753
84.1197	34338
84.1347	34563
84.1497	35063
84.1647	34173
84.1797	33838
84.1947	34075
84.2097	33978
84.2247	33491
84.2397	33220
84.2547	32950
84.2697	32734
84.2847	32477
84.2997	31797
84.3147	32402
84.3297	32546
84.3447	32267
84.3597	32332
84.3747	31617
84.3897	31463
84.4047	31963
84.4197	31855
84.4347	32019
84.4497	31722
84.4647	31887
84.4797	33143
84.4947	32701
84.5097	31765
84.5247	32108
84.5397	32561
84.5547	32194
84.5697	32570
84.5847	32578
84.5997	32017
84.6147	31368
84.6297	31805
84.6447	31764
84.6597	32012
84.6747	32524
84.6897	32208
84.7047	32246
84.7197	32606
84.7347	33907
84.7497	34150
84.7647	34275
84.7797	33918
84.7947	33993
84.8097	35012
84.8247	36297
84.8397	36962
84.8547	37359
84.8697	38508
84.8847	40092
84.8997	41036
84.9147	41299
84.9297	41472
84.9447	41933
84.9597	42503
84.9747	42114
84.9897	42348
85.0047	41913
85.0197	40233
85.0347	38976
85.0497	38505
85.0647	38460
85.0797	37903
85.0947	36460
85.1097	35428
85.1247	34591
85.1397	34015
85.1547	34466
85.1697	35072
85.1847	35044
85.1997	35038
85.2147	35052
85.2297	35069
85.2447	35092
85.2597	35795
85.2747	36835
85.2897	36705
85.3047	35958
85.3197	35663
85.3347	35732
85.3497	35798
85.3647	35258
85.3797	34487
85.3947	34266
85.4097	34209
85.4247	33601
85.4397	33383
85.4547	33579
85.4697	33040
85.4847	32486
85.4997	32267
85.5147	32283
85.5297	32041
85.5447	31722
85.5597	31925
85.5747	32817
85.5897	33645
85.6047	33492
85.6197	33089
85.6347	33689
85.6497	34756
85.6647	34921
85.6797	35434
85.6947	36868
85.7097	38106
85.7247	39244
85.7397	40661
85.7547	42151
85.7697	43276
85.7847	44136
85.7997	45457
85.8147	46617
85.8297	46815
85.8447	47428
85.8597	47841
85.8747	48354
85.8897	48524
85.9047	48726
85.9197	48962
85.9347	48649
85.9497	48115
85.9647	48742
85.9797	48902
85.9947	48301
86.0097	46274
86.0247	45268
86.0397	44394
86.0547	43624
86.0697	43540
86.0847	44248
86.0997	44521
86.1147	43173
86.1297	41638
86.1447	40536
86.1597	39823
86.1747	39301
86.1897	38258
86.2047	37053
86.2197	36907
86.2347	37252
86.2497	37309
86.2647	37381
86.2797	38195
86.2947	39927
86.3097	41837
86.3247	43305
86.3397	43209
86.3547	43862
86.3697	45617
86.3847	48436
86.3997	48939
86.4147	48695
86.4297	49189
86.4447	49848
86.4597	49420
86.4747	48772
86.4897	48747
86.5047	48061
86.5197	48381
86.5347	47658
86.5497	47252
86.5647	47527
86.5797	46843
86.5947	46095
86.6097	45172
86.6247	43016
86.6397	41406
86.6547	41479
86.6697	40371
86.6847	38787
86.6997	36964
86.7147	35668
86.7297	34205
86.7447	33330
86.7597	32791
86.7747	32540
86.7897	31409
86.8047	31561
86.8197	32320
86.8347	31644
86.8497	31334
86.8647	31536
86.8797	31647
86.8947	31190
86.9097	31424
86.9247	32250
86.9397	32306
86.9547	32786
86.9697	32849
86.9847	32736
86.9997	33680
87.0147	34561
87.0297	35489
87.0447	36591
87.0597	37211
87.0747	38224
87.0897	38509
87.1047	38718
87.1197	38599
87.1347	37903
87.1497	38359
87.1647	39214
87.1797	39241
87.1947	39172
87.2097	38792
87.2247	38285
87.2397	38505
87.2547	37642
87.2697	37314
87.2847	36589
87.2997	35970
87.3147	36591
87.3297	36746
87.3447	36646
87.3597	36218
87.3747	35773
87.3897	35791
87.4047	35662
87.4197	35337
87.4347	35578
87.4497	35056
87.4647	34106
87.4797	33668
87.4947	32989
87.5097	32240
87.5247	31340
87.5397	31096
87.5547	31104
87.5697	31411
87.5847	31547
87.5997	31083
87.6147	31188
87.6297	31803
87.6447	31471
87.6597	30771
87.6747	30856
87.6897	31161
87.7047	31817
87.7197	32641
87.7347	32924
87.7497	32080
87.7647	32061
87.7797	32974
87.7947	33441
87.8097	33730
87.8247	34822
87.8397	36720
87.8547	38001
87.8697	38796
87.8847	39055
87.8997	39192
87.9147	39602
87.9297	40036
87.9447	39935
87.9597	38818
87.9747	38067
87.9897	38122
88.0047	37741
88.0197	36894
88.0347	36456
88.0497	35711
88.0647	34995
88.0797	34273
88.0947	33362
88.1097	31920
88.1247	31975
88.1397	31839
88.1547	31014
88.1697	31002
88.1847	31371
88.1997	31143
88.2147	31590
88.2297	32389
88.2447	31478
88.2597	31014
88.2747	31656
88.2897	31608
88.3047	31357
88.3197	31642
88.3347	31428
88.3497	31624
88.3647	31553
88.3797	30654
88.3947	30222
88.4097	30880
88.4247	30787
88.4397	30575
88.4547	30310
88.4697	30399
88.4847	31018
88.4997	31016
88.5147	31038
88.5297	31031
88.5447	30050
88.5597	29731
88.5747	29858
88.5897	30122
88.6047	30830
88.6197	30774
88.6347	30528
88.6497	30116
88.6647	29906
88.6797	30700
88.6947	30934
88.7097	30482
88.7247	30367
88.7397	30428
88.7547	30323
88.7697	29872
88.7847	30281
88.7997	30870
88.8147	30860
88.8297	30226
88.8447	29988
88.8597	30716
88.8747	31095
88.8897	31014
88.9047	31185
88.9197	31168
88.9347	31352
88.9497	31951
88.9647	32969
88.9797	33691
88.9947	35007
89.0097	35638
89.0247	36184
89.0397	36637
89.0547	36805
89.0697	36897
89.0847	36398
89.0997	36669
89.1147	37373
89.1297	38213
89.1447	38005
89.1597	37165
89.1747	35957
89.1897	35931
89.2047	35158
89.2197	33269
89.2347	32075
89.2497	32699
89.2647	32375
89.2797	31599
89.2947	31218
89.3097	31744
89.3247	31840
89.3397	32178
89.3547	32574
89.3697	33112
89.3847	33017
89.3997	33857
89.4147	34697
89.4297	35169
89.4447	35077
89.4597	34277
89.4747	34358
89.4897	34002
89.5047	33277
89.5197	32984
89.5347	33112
89.5497	32829
89.5647	32590
89.5797	32667
89.5947	32265
89.6097	31536
89.6247	31448
89.6397	31906
89.6547	31654
89.6697	30246
89.6847	29838
89.6997	29844
89.7147	30337
89.7297	31019
89.7447	30503
89.7597	30608
89.7747	30158
89.7897	29699
89.8047	30243
89.8197	29667
89.8347	29252
89.8497	30586
89.8647	31543
89.8797	30202
89.8947	29344
89.9097	29552
89.9247	30398
89.9397	30823
89.9547	31449
89.9697	32212
89.9847	32142
89.9997	32443
90.0147	32508
90.0297	33150
90.0447	33798
90.0597	33323
90.0747	33907
90.0897	35329
90.1047	35777
90.1197	35663
90.1347	35964
90.1497	37979
90.1647	39731
90.1797	40482
90.1947	41529
90.2097	42912
90.2247	44161
90.2397	44471
90.2547	46020
90.2697	47180
90.2847	47774
90.2997	47218
90.3147	46839
90.3297	47037
90.3447	45959
90.3597	45447
90.3747	43444
90.3897	41288
90.4047	40814
90.4197	39474
90.4347	37541
90.4497	36744
90.4647	36228
90.4797	35186
90.4947	34314
90.5097	33924
90.5247	34327
90.5397	34349
90.5547	34019
90.5697	34047
90.5847	34322
90.5997	34450
90.6147	34334
90.6297	33614
90.6447	33461
90.6597	33729
90.6747	33652
90.6897	34044
90.7047	34023
90.7197	33272
90.7347	32691
90.7497	32497
90.7647	33115
90.7797	33904
90.7947	34259
90.8097	34375
90.8247	34585
90.8397	35167
90.8547	35378
90.8697	35059
90.8847	35252
90.8997	36000
90.9147	35435
90.9297	34267
90.9447	33886
90.9597	33256
90.9747	32908
90.9897	32825
91.0047	31826
91.0197	30931
91.0347	30644
91.0497	31212
91.0647	30601
91.0797	29740
91.0947	30093
91.1097	30209
91.1247	29839
91.1397	30130
91.1547	30894
91.1697	31800
91.1847	32243
91.1997	31978
91.2147	32456
91.2297	32975
91.2447	33909
91.2597	34554
91.2747	34513
91.2897	34381
91.3047	34141
91.3197	34145
91.3347	35409
91.3497	35462
91.3647	33656
91.3797	32389
91.3947	32145
91.4097	31988
91.4247	32795
91.4397	32275
91.4547	32355
91.4697	32113
91.4847	31764
91.4997	32859
91.5147	33128
91.5297	33894
91.5447	35079
91.5597	35619
91.5747	35964
91.5897	36928
91.6047	37746
91.6197	38604
91.6347	38497
91.6497	37929
91.6647	38424
91.6797	39560
91.6947	38926
91.7097	37664
91.7247	37232
91.7397	37065
91.7547	36743
91.7697	35828
91.7847	34939
91.7997	34357
91.8147	33297
91.8297	31813
91.8447	30883
91.8597	30317
91.8747	29991
91.8897	29751
91.9047	29065
91.9197	29158
91.9347	29322
91.9497	29211
91.9647	28869
91.9797	28835
91.9947	28860
92.0097	28463
92.0247	28681
92.0397	28683
92.0547	28404
92.0697	28428
92.0847	28727
92.0997	29242
92.1147	29504
92.1297	28962
92.1447	28569
92.1597	28693
92.1747	28614
92.1897	28510
92.2047	28710
92.2197	28867
92.2347	28836
92.2497	29371
92.2647	29781
92.2797	29565
92.2947	30045
92.3097	30601
92.3247	30419
92.3397	30375
92.3547	31332
92.3697	31702
92.3847	30510
92.3997	30266
92.4147	30616
92.4297	31397
92.4447	32257
92.4597	32531
92.4747	32323
92.4897	31426
92.5047	31116
92.5197	32050
92.5347	33122
92.5497	33338
92.5647	33809
92.5797	33064
92.5947	33352
92.6097	34044
92.6247	34430
92.6397	34009
92.6547	34427
92.6697	35408
92.6847	35294
92.6997	34764
92.7147	33570
92.7297	33210
92.7447	33603
92.7597	31882
92.7747	30702
92.7897	30339
92.8047	30031
92.8197	29021
92.8347	29288
92.8497	29404
92.8647	29055
92.8797	29610
92.8947	29686
92.9097	29684
92.9247	29165
92.9397	29166
92.9547	29753
92.9697	29529
92.9847	29265
92.9997	29792
93.0147	30089
93.0297	29957
93.0447	30517
93.0597	31273
93.0747	31680
93.0897	32487
93.1047	32873
93.1197	33182
93.1347	33788
93.1497	33864
93.1647	34291
93.1797	35479
93.1947	35075
93.2097	34363
93.2247	34629
93.2397	34921
93.2547	34734
93.2697	34232
93.2847	34119
93.2997	33161
93.3147	32115
93.3297	31740
93.3447	31098
93.3597	30806
93.3747	30614
93.3897	30051
93.4047	29924
93.4197	30193
93.4347	30520
93.4497	30302
93.4647	30225
93.4797	30792
93.4947	31508
93.5097	31830
93.5247	31866
93.5397	32276
93.5547	32884
93.5697	32943
93.5847	32858
93.5997	33351
93.6147	33214
93.6297	33022
93.6447	33159
93.6597	33091
93.6747	32898
93.6897	32644
93.7047	32405
93.7197	31708
93.7347	31252
93.7497	31194
93.7647	31037
93.7797	30694
93.7947	30029
93.8097	29373
93.8247	29357
93.8397	29730
93.8547	29865
93.8697	29369
93.8847	29052
93.8997	29233
93.9147	29287
93.9297	29513
93.9447	29506
93.9597	29458
93.9747	29666
93.9897	29459
94.0047	29097
94.0197	29461
94.0347	29700
94.0497	29700
94.0647	29762
94.0797	29207
94.0947	28726
94.1097	28890
94.1247	29007
94.1397	29554
94.1547	29467
94.1697	28972
94.1847	29079
94.1997	28799
94.2147	29081
94.2297	30093
94.2447	29947
94.2597	29220
94.2747	29594
94.2897	29819
94.3047	29434
94.3197	29363
94.3347	29237
94.3497	29007
94.3647	29180
94.3797	29371
94.3947	29501
94.4097	29310
94.4247	28522
94.4397	28517
94.4547	29245
94.4697	29820
94.4847	29994
94.4997	29948
94.5147	29838
94.5297	29455
94.5447	29545
94.5597	29692
94.5747	29777
94.5897	29823
94.6047	29952
94.6197	30499
94.6347	30555
94.6497	30967
94.6647	31332
94.6797	31042
94.6947	30669
94.7097	30933
94.7247	31213
94.7397	30941
94.7547	30564
94.7697	30229
94.7847	30058
94.7997	29571
94.8147	28910
94.8297	29088
94.8447	29715
94.8597	29928
94.8747	30170
94.8897	29673
94.9047	28715
94.9197	28956
94.9347	29248
94.9497	28702
94.9647	28936
94.9797	29050
94.9947	29033
95.0097	29400
95.0247	29516
95.0397	29710
95.0547	29529
95.0697	29266
95.0847	29619
95.0997	29351
95.1147	28974
95.1297	29657
95.1447	29470
95.1597	29035
95.1747	29389
95.1897	29433
95.2047	28834
95.2197	28717
95.2347	28967
95.2497	29645
95.2647	30319
95.2797	30596
95.2947	30681
95.3097	30536
95.3247	30466
95.3397	30360
95.3547	30490
95.3697	30330
95.3847	29872
95.3997	30290
95.4147	30897
95.4297	30682
95.4447	30624
95.4597	30957
95.4747	30316
95.4897	30151
95.5047	30367
95.5197	30346
95.5347	30264
95.5497	30316
95.5647	30303
95.5797	29848
95.5947	29318
95.6097	28747
95.6247	29008
95.6397	29783
95.6547	29976
95.6697	29659
95.6847	29189
95.6997	29645
95.7147	30050
95.7297	29643
95.7447	28943
95.7597	29036
95.7747	28935
95.7897	28750
95.8047	29053
95.8197	29554
95.8347	30005
95.8497	29849
95.8647	29623
95.8797	29332
95.8947	29226
95.9097	30175
95.9247	30941
95.9397	30544
95.9547	30933
95.9697	31801
95.9847	32241
95.9997	32540
96.0147	32487
96.0297	32375
96.0447	32349
96.0597	32147
96.0747	32428
96.0897	32414
96.1047	32267
96.1197	32117
96.1347	32145
96.1497	32057
96.1647	31906
96.1797	31605
96.1947	31259
96.2097	31671
96.2247	31778
96.2397	31431
96.2547	31366
96.2697	31503
96.2847	31647
96.2997	32144
96.3147	32755
96.3297	33145
96.3447	33527
96.3597	33983
96.3747	34566
96.3897	34901
96.4047	34531
96.4197	34675
96.4347	35240
96.4497	35499
96.4647	35555
96.4797	35465
96.4947	35314
96.5097	35076
96.5247	34886
96.5397	34661
96.5547	34197
96.5697	33873
96.5847	33788
96.5997	33564
96.6147	33671
96.6297	34001
96.6447	33966
96.6597	34439
96.6747	35471
96.6897	35620
96.7047	35838
96.7197	36228
96.7347	35942
96.7497	36842
96.7647	38155
96.7797	38573
96.7947	39244
96.8097	39794
96.8247	39290
96.8397	38596
96.8547	38321
96.8697	38518
96.8847	38484
96.8997	38471
96.9147	38238
96.9297	37935
96.9447	37271
96.9597	36562
96.9747	35612
96.9897	34804
97.0047	34818
97.0197	34493
97.0347	33192
97.0497	32272
97.0647	32132
97.0797	31876
97.0947	31741
97.1097	31984
97.1247	31420
97.1397	30319
97.1547	29525
97.1697	29646
97.1847	29473
97.1997	29210
97.2147	29463
97.2297	29523
97.2447	29735
97.2597	29269
97.2747	29297
97.2897	28940
97.3047	28575
97.3197	29512
97.3347	29860
97.3497	29584
97.3647	29570
97.3797	29650
97.3947	30040
97.4097	30225
97.4247	29990
97.4397	29787
97.4547	29950
97.4697	30693
97.4847	30682
97.4997	30689
97.5147	31551
97.5297	32263
97.5447	31878
97.5597	32441
97.5747	32464
97.5897	32931
97.6047	33032
97.6197	32888
97.6347	33171
97.6497	33691
97.6647	34770
97.6797	34643
97.6947	34052
97.7097	34637
97.7247	35563
97.7397	35161
97.7547	34353
97.7697	33769
97.7847	34207
97.7997	33516
97.8147	33843
97.8297	34006
97.8447	33139
97.8597	32674
97.8747	32224
97.8897	31832
97.9047	31221
97.9197	30903
97.9347	30611
97.9497	30354
97.9647	30309
97.9797	30410
97.9947	30283
98.0097	30388
98.0247	30597
98.0397	29881
98.0547	29407
98.0697	30789
98.0847	31144
98.0997	30890
98.1147	31387
98.1297	32555
98.1447	33205
98.1597	33912
98.1747	33818
98.1897	33702
98.2047	34313
98.2197	35263
98.2347	35697
98.2497	35271
98.2647	34610
98.2797	34463
98.2947	34635
98.3097	34715
98.3247	34335
98.3397	33678
98.3547	33149
98.3697	33007
98.3847	32357
98.3997	31951
98.4147	31396
98.4297	30773
98.4447	30476
98.4597	30529
98.4747	30511
98.4897	30263
98.5047	29828
98.5197	29172
98.5347	28694
98.5497	29014
98.5647	29227
98.5797	28997
98.5947	28874
98.6097	29020
98.6247	29275
98.6397	29133
98.6547	29454
98.6697	29890
98.6847	29727
98.6997	29723
98.7147	29372
98.7297	28643
98.7447	28613
98.7597	29176
98.7747	29193
98.7897	28996
98.8047	29256
98.8197	29289
98.8347	28661
98.8497	28372
98.8647	28875
98.8797	29362
98.8947	29346
98.9097	29014
98.9247	28637
98.9397	28414
98.9547	28804
98.9697	29339
98.9847	29217
98.9997	28899
99.0147	28936
99.0297	29065
99.0447	29187
99.0597	29243
99.0747	29128
99.0897	29066
99.1047	29066
99.1197	29420
99.1347	29660
99.1497	29260
99.1647	29079
99.1797	29347
99.1947	29086
99.2097	28999
99.2247	28967
99.2397	29225
99.2547	29430
99.2697	28525
99.2847	28632
99.2997	29316
99.3147	29418
99.3297	29241
99.3447	29163
99.3597	29251
99.3747	28842
99.3897	28433
99.4047	28314
99.4197	28506
99.4347	28677
99.4497	28508
99.4647	28836
99.4797	28718
99.4947	28644
99.5097	28933
99.5247	29510
99.5397	29197
99.5547	29202
99.5697	29848
99.5847	30455
99.5997	31217
99.6147	32117
99.6297	32169
99.6447	33125
99.6597	33303
99.6747	33387
99.6897	34841
99.7047	36308
99.7197	35293
99.7347	35378
99.7497	36301
99.7647	35994
99.7797	35400
99.7947	35597
99.8097	35861
99.8247	35472
99.8397	34545
99.8547	34168
99.8697	33580
99.8847	32692
99.8997	31390
99.9147	30607
99.9297	30222
99.9447	29805
99.9597	29505
99.9747	29617
99.9897	30109
100.0047	29667
100.0197	29637
100.0347	29701
100.0497	29287
100.0647	29489
100.0797	30072
100.0947	29725
100.1097	29723
100.1247	30119
100.1397	30523
100.1547	30147
100.1697	29648
100.1847	29751
100.1997	29492
100.2147	29245
100.2297	29430
100.2447	29678
100.2597	29427
100.2747	29257
100.2897	29330
100.3047	29564
100.3197	29558
100.3347	29299
100.3497	28919
100.3647	28792
100.3797	28774
100.3947	28631
100.4097	28840
100.4247	29055
100.4397	29374
100.4547	29477
100.4697	28955
100.4847	28747
100.4997	29337
100.5147	29849
100.5297	29600
100.5447	29250
100.5597	29516
100.5747	30126
100.5897	29914
100.6047	29371
100.6197	29719
100.6347	29948
100.6497	29575
100.6647	29291
100.6797	29225
100.6947	29375
100.7097	29781
100.7247	29946
100.7397	29699
100.7547	29444
100.7697	29010
100.7847	28984
100.7997	28774
100.8147	28522
100.8297	29057
100.8447	28964
100.8597	28740
100.8747	28772
100.8897	28661
100.9047	28851
100.9197	29359
100.9347	29611
100.9497	29339
100.9647	28934
100.9797	28603
100.9947	28660
101.0097	28463
101.0247	28520
101.0397	28701
101.0547	28828
101.0697	28993
101.0847	28557
101.0997	27809
101.1147	27877
101.1297	28448
101.1447	28850
101.1597	28792
101.1747	28501
101.1897	28462
101.2047	28349
101.2197	28282
101.2347	28373
101.2497	27687
101.2647	28701
101.2797	29771
101.2947	29799
101.3097	29060
101.3247	29357
101.3397	29566
101.3547	29438
101.3697	29342
101.3847	29502
101.3997	30073
101.4147	30242
101.4297	30275
101.4447	30825
101.4597	30875
101.4747	30502
101.4897	30590
101.5047	30632
101.5197	30939
101.5347	31042
101.5497	31424
101.5647	31988
101.5797	31660
101.5947	30464
101.6097	29956
101.6247	29929
101.6397	29511
101.6547	28929
101.6697	29065
101.6847	29118
101.6997	29217
101.7147	29113
101.7297	29218
101.7447	29378
101.7597	28977
101.7747	28982
101.7897	29453
101.8047	29099
101.8197	29577
101.8347	30683
101.8497	30912
101.8647	30820
101.8797	31788
101.8947	32659
101.9097	33025
101.9247	33521
101.9397	33754
101.9547	33783
101.9697	34173
101.9847	34210
101.9997	33748
102.0147	33811
102.0297	34691
102.0447	35682
102.0597	35589
102.0747	34860
102.0897	34232
102.1047	33635
102.1197	33711
102.1347	34195
102.1497	34239
102.1647	33684
102.1797	33476
102.1947	33373
102.2097	32656
102.2247	32634
102.2397	33038
102.2547	33174
102.2697	32905
102.2847	32487
102.2997	32235
102.3147	32315
102.3297	32481
102.3447	32529
102.3597	31985
102.3747	31627
102.3897	31516
102.4047	31823
102.4197	31510
102.4347	32071
102.4497	33068
102.4647	32654
102.4797	32453
102.4947	32919
102.5097	33397
102.5247	33433
102.5397	33479
102.5547	33305
102.5697	33211
102.5847	33295
102.5997	32700
102.6147	32866
102.6297	32818
102.6447	32202
102.6597	31981
102.6747	31205
102.6897	30685
102.7047	30739
102.7197	30312
102.7347	30390
102.7497	30020
102.7647	30222
102.7797	30928
102.7947	30316
102.8097	29682
102.8247	29969
102.8397	30046
102.8547	29698
102.8697	30300
102.8847	29924
102.8997	29396
102.9147	28892
102.9297	29262
102.9447	29138
102.9597	29207
102.9747	29497
102.9897	29214
103.0047	29154
103.0197	29095
103.0347	29915
103.0497	30032
103.0647	29950
103.0797	29236
103.0947	28854
103.1097	29231
103.1247	29592
103.1397	29516
103.1547	29288
103.1697	29613
103.1847	30357
103.1997	30569
103.2147	30331
103.2297	30060
103.2447	30274
103.2597	30747
103.2747	30294
103.2897	30476
103.3047	30461
103.3197	29677
103.3347	29385
103.3497	29481
103.3647	29875
103.3797	30067
103.3947	29564
103.4097	29306
103.4247	29008
103.4397	28910
103.4547	29536
103.4697	29959
103.4847	29649
103.4997	29480
103.5147	29312
103.5297	29147
103.5447	29042
103.5597	29403
103.5747	30173
103.5897	29980
103.6047	29170
103.6197	28951
103.6347	29202
103.6497	29478
103.6647	29291
103.6797	28801
103.6947	28599
103.7097	28928
103.7247	29071
103.7397	29142
103.7547	29405
103.7697	29115
103.7847	28910
103.7997	28942
103.8147	29000
103.8297	28809
103.8447	28496
103.8597	28479
103.8747	29126
103.8897	29989
103.9047	30265
103.9197	29932
103.9347	30056
103.9497	30980
103.9647	31117
103.9797	31283
103.9947	32077
104.0097	32577
104.0247	33083
104.0397	33440
104.0547	33829
104.0697	33815
104.0847	33521
104.0997	33702
104.1147	33756
104.1297	33193
104.1447	32918
104.1597	32564
104.1747	32328
104.1897	31939
104.2047	31675
104.2197	31404
104.2347	30775
104.2497	30333
104.2647	31073
104.2797	31518
104.2947	31403
104.3097	30759
104.3247	30678
104.3397	30336
104.3547	30166
104.3697	30458
104.3847	31102
104.3997	31631
104.4147	30953
104.4297	30240
104.4447	29963
104.4597	29996
104.4747	30111
104.4897	29930
104.5047	29334
104.5197	29447
104.5347	29264
104.5497	28792
104.5647	28679
104.5797	28991
104.5947	29340
104.6097	30224
104.6247	30669
104.6397	29563
104.6547	29395
104.6697	30149
104.6847	31461
104.6997	31321
104.7147	30714
104.7297	30828
104.7447	31079
104.7597	31168
104.7747	30770
104.7897	30767
104.8047	30510
104.8197	30645
104.8347	30651
104.8497	30485
104.8647	30883
104.8797	31175
104.8947	31216
104.9097	30849
104.9247	30046
104.9397	29462
104.9547	30304
104.9697	30773
104.9847	30824
104.9997	30588
105.0147	30496
105.0297	30488
105.0447	30915
105.0597	30972
105.0747	31049
105.0897	30524
105.1047	30888
105.1197	31558
105.1347	31181
105.1497	31089
105.1647	31305
105.1797	31434
105.1947	31048
105.2097	30817
105.2247	31546
105.2397	31822
105.2547	32012
105.2697	31432
105.2847	30612
105.2997	30828
105.3147	31279
105.3297	31749
105.3447	32268
105.3597	32215
105.3747	32367
105.3897	32135
105.4047	31846
105.4197	31160
105.4347	30207
105.4497	30489
105.4647	30874
105.4797	30668
105.4947	30679
105.5097	30346
105.5247	30014
105.5397	30313
105.5547	29789
105.5697	29749
105.5847	29381
105.5997	29014
105.6147	29294
105.6297	29282
105.6447	29125
105.6597	28979
105.6747	29085
105.6897	29033
105.7047	29024
105.7197	29087
105.7347	29464
105.7497	29322
105.7647	28921
105.7797	29206
105.7947	29263
105.8097	28879
105.8247	28281
105.8397	28422
105.8547	28918
105.8697	29397
105.8847	29529
105.8997	29255
105.9147	29482
105.9297	29864
105.9447	29670
105.9597	29145
105.9747	29058
105.9897	29259
106.0047	29565
106.0197	30001
106.0347	30120
106.0497	28930
106.0647	28352
106.0797	28672
106.0947	28727
106.1097	28537
106.1247	28881
106.1397	29826
106.1547	30582
106.1697	31027
106.1847	31083
106.1997	31068
106.2147	31503
106.2297	31993
106.2447	32312
106.2597	31935
106.2747	31779
106.2897	32487
106.3047	33062
106.3197	33077
106.3347	33483
106.3497	33682
106.3647	33420
106.3797	33003
106.3947	32580
106.4097	31359
106.4247	31486
106.4397	31393
106.4547	30395
106.4697	30088
106.4847	30364
106.4997	29815
106.5147	29700
106.5297	30248
106.5447	29588
106.5597	29268
106.5747	29939
106.5897	29941
106.6047	29954
106.6197	30294
106.6347	30072
106.6497	30393
106.6647	30493
106.6797	29850
106.6947	29519
106.7097	30234
106.7247	30405
106.7397	30265
106.7547	29978
106.7697	29941
106.7847	30227
106.7997	29971
106.8147	30113
106.8297	30121
106.8447	29124
106.8597	28701
106.8747	28844
106.8897	28968
106.9047	29556
106.9197	29461
106.9347	29384
106.9497	29048
106.9647	28396
106.9797	29119
106.9947	29634
107.0097	29365
107.0247	29167
107.0397	29258
107.0547	29291
107.0697	28681
107.0847	28984
107.0997	29438
107.1147	29359
107.1297	29044
107.1447	29015
107.1597	29609
107.1747	29650
107.1897	29524
107.2047	29505
107.2197	29097
107.2347	28955
107.2497	28909
107.2647	29152
107.2797	29037
107.2947	29372
107.3097	29374
107.3247	29535
107.3397	29259
107.3547	28905
107.3697	29075
107.3847	28497
107.3997	28849
107.4147	29746
107.4297	30514
107.4447	30603
107.4597	30358
107.4747	29816
107.4897	30363
107.5047	30719
107.5197	30024
107.5347	29906
107.5497	31209
107.5647	31226
107.5797	30967
107.5947	30955
107.6097	31541
107.6247	31399
107.6397	31428
107.6547	31523
107.6697	31865
107.6847	31585
107.6997	31964
107.7147	32195
107.7297	32249
107.7447	31944
107.7597	30978
107.7747	31137
107.7897	30788
107.8047	30235
107.8197	30324
107.8347	30596
107.8497	30521
107.8647	30412
107.8797	30590
107.8947	30841
107.9097	30625
107.9247	30616
107.9397	31097
107.9547	30982
107.9697	30025
107.9847	29638
107.9997	29728
108.0147	30197
108.0297	30724
108.0447	30025
108.0597	29741
108.0747	29427
108.0897	29456
108.1047	29789
108.1197	29129
108.1347	28676
108.1497	29925
108.1647	30967
108.1797	29815
108.1947	28827
108.2097	29066
108.2247	30091
108.2397	30615
108.2547	30843
108.2697	31506
108.2847	31542
108.2997	31339
108.3147	31118
108.3297	31782
108.3447	31843
108.3597	30783
108.3747	31115
108.3897	31967
108.4047	31553
108.4197	30587
108.4347	30096
108.4497	30764
108.4647	31062
108.4797	30593
108.4947	30342
108.5097	30429
108.5247	30500
108.5397	29885
108.5547	30356
108.5697	30946
108.5847	31206
108.5997	30835
108.6147	31182
108.6297	31894
108.6447	31663
108.6597	31993
108.6747	31629
108.6897	31307
108.7047	32303
108.7197	32291
108.7347	31698
108.7497	31823
108.7647	32026
108.7797	31630
108.7947	31191
108.8097	30916
108.8247	31475
108.8397	31550
108.8547	30952
108.8697	30570
108.8847	30511
108.8997	30534
108.9147	30407
108.9297	29935
108.9447	30076
108.9597	30515
108.9747	30677
108.9897	31339
109.0047	31641
109.0197	31178
109.0347	30649
109.0497	30411
109.0647	30985
109.0797	31568
109.0947	31675
109.1097	31571
109.1247	31275
109.1397	31222
109.1547	31007
109.1697	30407
109.1847	30402
109.1997	31142
109.2147	30643
109.2297	29553
109.2447	29393
109.2597	29153
109.2747	29033
109.2897	29365
109.3047	29106
109.3197	28752
109.3347	28728
109.3497	29414
109.3647	28948
109.3797	28241
109.3947	28871
109.4097	29030
109.4247	28474
109.4397	28617
109.4547	29216
109.4697	29621
109.4847	29647
109.4997	29107
109.5147	29348
109.5297	29516
109.5447	30070
109.5597	30537
109.5747	30307
109.5897	30109
109.6047	29870
109.6197	29675
109.6347	31435
109.6497	32350
109.6647	31083
109.6797	30212
109.6947	30273
109.7097	30659
109.7247	32017
109.7397	31987
109.7547	31887
109.7697	31775
109.7847	31392
109.7997	32002
109.8147	31843
109.8297	31735
109.8447	32104
109.8597	31566
109.8747	30992
109.8897	31147
109.9047	31405
109.9197	31323
109.9347	30821
109.9497	30491
109.9647	30623
109.9797	31403
109.9947	31209
110.0097	30388
110.0247	30422
110.0397	31142
110.0547	31268
110.0697	30839
110.0847	30655
110.0997	30980
110.1147	31106

# The following lines are used to test the character set of files sent by
# network email or other means. They are not part of the CIF data set.
# abcdefghijklmnopqrstuvwxyzABCDEFGHIJKLMNOPQRSTUVWXYZ0123456789
# !@#$%^&*()_+{}:"~<>?|\-=[];'`,./                 
